# Supplementary material for: Identification and Predicting Short-Term Prognosis of Early Cardiorenal Syndrome Type 1: KDIGO Is Superior to RIFLE or AKIN
Source: PLoS One. 2014 Dec 26;9(12):e114369. doi: 10.1371/journal.pone.0114369 (PMC4277271; doi:10.1371/journal.pone.0114369)
Supplement: S1 Materials — Information of enrolled 1,005 AHF patients. (XLS) [file pone.0114369.s001.xls]

## Sheet: Sheet1
NO.	Gender	Age	原发病	Weight(kg)	Smoking	HT	SBP	DBP	HR	cardiac shock	DM	COPD	Cerebra disease	近3月最低Scr（umol/L）	入院首次Scr	心衰7天内最高Scr	基线SCr	RAKI	RAKI(Y/N)	AAKI	AAKI(Y/N)	KAKI	KAKI(Y/N)	Hospital mortality	K(+)R(-)A(-)均诊断出AKI为2	K(+)R(-)A(-)分级均诊断出为4	北医MDRD	简化MRDD	CKD-EPI	尿酸	CHOL	TRIG	LDLC	CRP	Glu	CO2CP	LVEF（%）	入院第一次NT-proBNP（pg/ml）	ALB	HCT	Hb	出院或死亡时Scr	Antibiotics	Blood trasnsfusion(Y/N)	Blood transfusion（ml）	洋地黄	β受体阻滞剂	利尿剂	速尿最大剂量
1	1	78	5	60	0	1	119	55	80	1	0	0	1	25	27.1	38.2	27.1	0	0	0	0	0	0	1	0	0	345.18	300.63	126.92	256	3.44	0.78	2	77.2	7.9	29.3	51		12.1	0.2296	75.8	33	1	1	200	0	0	1	60
2	1	80	1	65	0	1	148	99	130	0	0	0	1	58.9	58.9	112.3	58.9	1	1	0	0	1	1	1	1	1	131.84	122.11	90.96	554	7.33	0.85	4.96	43.9	7.63	24.7	61	1330	32.1	4.621	139.8	112.3	1	0	0	0	0	1	20
3	1	80	4	67	0	1	151	72	90	0	0	0	0	52.1	59	179.9	59	3	1	3	1	3	1	1	2	4	131.56	121.87	90.9	346	3.43	0.99	1.61	37.2	7.47	26.6	68	2178	24.8	0.3587	125	170.8	1	0	0	1	0	1	20
4	1	82	5	57	1	1	130	71	100	1	0	0	0	34	34	70	34	0	0	0	0	0	0	1	0	0	258.58	229.06	112.42	175	5.12	1.26	1.25	111	5.6	21	45		17	0.3224	123.3	66	1	0	0	0	0	1	40
5	1	82	5	60	0	1	140	80	88	1	1	0	1	67.9	67.9	208.5	67.9	3	1	3	1	3	1	1	2	4	110.13	103.11	84.6	258	5.67	1.12	3.43	6.83	5	23	34	27079	31	0.3668	123.3	208.5	1	0	0	1	1	1	100
6	1	74	5	54	0	0	120	70	70	0	1	0	2	70	70	237.1	70	3	1	3	1	3	1	1	2	4	108.04	101.64	88.38	498	4.87	1.76	0.99	32.6	6.05	18.6	64	15202	26.6	0.2014	68.2	237.1	1	1	200	1	0	1	80
7	1	54	1	60	0	1	120	70	80	1	0	0	0	70	71	109	71	1	1	0	0	1	1	1	1	1	112.32	106.6	101.12	655	8.35	0.76	6.74	55.1	8.41	22.3	31.8	999.4	35.9	0.43	143	103	1	0	0	1	0	1	60
8	1	78	5	60	1	1	148	80	112	0	0	1	0	84	88	134	88	1	1	1	1	1	1	1	2	4	80.69	77.22	72.17	574	3.51	0.66	2.09	73.8	7.43	31.9	52	116.7	40.3	0.321	110	211	1	0	0	1	0	1	20
9	1	71	5	55	0	0	132	72	96	1	1	1	0	83	89.6	89.6	83	0	0	0	0	0	0	1	0	0	80.26	77.09	74.18	297	3.84	0.92	2.89	2	13.31	29.5	53	10234	30.8	0.4183	137.8	84.1	1	0	0	0	0	1	40
10	1	50	2	60	0	0	102	67	89	0	0	0	0	80.5	97	323	97	3	1	3	1	3	1	1	2	4	77.49	75.54	78.1	1063	3.89	0.77	2.44	15.8	8.13	32	27		32	0.3792	122.1	274	1	0	0	1	0	1	100
11	1	38	3	58.5	1	0	103	78	80	1	1	0	0	99	99	345	99	3	1	3	1	3	1	1	2	4	79.36	78	82.9	352	2.29	0.71	2.78	4.94	6.7	20.2	20	2767	29.6	0.4222	138.8	342.6	1	0	0	1	1	1	60
12	1	73	1	64	1	1	160	90	80	1	1	0	0	88	103	116	103	0	0	0	0	0	0	1	0	0	67.24	65.27	61.8	306	2.89	1.47	1.34	4	8.89	26.6	40	1600	41.8	0.4204	150.3	116	0	0	0	1	1	1	60
13	1	74	1	76	1	1	134	64	80	1	0	0	0	99.7	103.6	261	103.6	2	1	2	1	2	1	1	2	4	66.6	64.65	60.94	354	4.21	1.64	2.07	9.69	10.84	24.7	49		28.5	0.328	111	261	1	0	0	0	1	0	0
14	1	66	1	60	0	0	85	50	98	1	0	0	0	102	102	129	102	0	0	0	0	0	0	1	0	0	69.3	67.37	65.69	453	6.91	2.88	2.21	19.7	6.82	20	39	3486	34	0.379	130	129	1	0	0	0	1	1	20
15	1	76	5	75	0	1	165	70	62	1	0	0	1	105	105	112	105	0	0	0	0	0	0	1	0	0	65.19	63.32	59.12	420	5.12	0.93	1.75	2.88	5.26	27.9	60		37.2	0.356	122	105	0	0	0	1	1	1	20
16	1	73	1	60	1	1	140	75	70	0	1	0	0	99	106	112	106	0	0	0	0	0	0	1	0	0	64.9	63.14	59.69	411.6	5.4	3.34	4.01	2	12.29	27.8	39		38	0.308	108	112	1	0	0	0	0	0	0
17	1	73	1	60	0	1	165	78	68	1	0	0	0	89	89	140	89	1	1	3	1	3	1	1	2	4	80.53	77.25	73.74	514	4.54	0.96	3.25	62.9	7.67	20.1	42	5000	37.1	0.214	77	415	1	1	200	1	1	1	4
18	1	72	1	60	0	1	128	80	83	0	0	1	0	81	108	108	108	0	0	0	0	0	0	1	0	0	63.58	61.97	58.77	261	2.93	0.95	1.48	71.8	7.25	25.6	43	8172	24	0.344	110	76	1	0	0	1	1	1	40
19	1	65	1	60	1	0	101	54	68	1	0	0	1	87	87	132.9	87	1	1	0	0	1	1	1	1	1	84.56	81.2	80.18	421	5.52	1.3	3.33	15	11.1	23.4	43		29.9	0.411	140	195.3	1	0	0	0	1	1	80
20	1	76	1	60	0	1	135	75	78	1	0	0	1	109	111	242	111	2	1	2	1	2	1	1	2	4	60.87	59.38	55.28	591	2.87	1.09	1.51	93.4	5.28	29.2	55	20259	32.3	0.3243	108.2	242	0	0	0	1	1	1	100
21	1	81	1	60	0	1	120	85	105	1	0	0	2	111	111	194	111	1	1	0	0	1	1	1	1	1	60.18	58.62	53.37	456	3.22	0.72	1.37	9.54	6.84	23.1	36	12502	25.7	0.3301	115.3	384.6	1	0	0	1	1	1	60
22	1	77	5	60	0	1	164	95	84	0	0	0	0	98	112	272	112	2	1	2	1	2	1	1	2	4	60.06	58.62	54.3	438	2.99	0.47	1.09	17	7.77	21	44	1059	31.6	0.359	115	272	1	0	0	1	0	1	20
23	1	59	1	66	0	0	100	60	99	1	0	0	0	87	114	178	114	2	1	2	1	2	1	1	2	4	61.63	60.62	60.32	378	3.95	0.95	2.3	19	6.13	26.4	43		30.3	0.373	127	178	1	0	0	1	1	1	40
24	1	86	4	60	1	1	160	88	82	1	0	1	0	94	116	149	116	0	0	0	0	0	0	1	0	0	56.39	55.04	48.86	254	3.2	0.67	1.16	47.5	6.44	22.8	37		27	0.404	133	294	0	0	0	1	0	1	40
25	1	71	5	60	0	1	142	70	95	0	0	1	0	78	78	117	78	1	1	1	1	1	1	1	2	4	95.24	90.47	87.71	379	3.32	1	1.53	46.5	9.01	21.8	62		22	0.29	87	190	1	1	200	1	0	1	40
26	1	67	1	81	0	1	109	47	96	1	1	0	2	57	57	124	57	2	1	2	1	2	1	1	2	4	141.71	131.46	131.82	274	2.93	1.11	1.36	17.7	6.22	29.5	36		27	0.301	103	115.5	1	0	0	1	0	1	60
27	1	78	1	56	1	1	132	80	60	0	0	0	0	87	87	120	87	0	0	1	1	1	1	1	1	1	81.84	78.25	73.18	270	5.24	1.24	2.66	67	6.57	28.8	24.6	3267	32	0.262	89	90	1	0	0	0	0	0	0
28	1	71	1	62	0	1	170	90	70	0	0	0	0	107	127	221	127	1	1	1	1	1	1	1	2	4	52.19	51.54	48.65	502	4.97	0.96	3.1	30	5.97	25.4	39		38.2	0.335	121	199	0	0	0	0	1	0	0
29	1	70	5	60	0	1	198	127	76	1	0	0	1	106	106	140	106	0	0	1	1	1	1	1	1	1	65.39	63.68	60.96	554	4.83	1.35	3.31	12.4	5.65	22.8	71		35.3	0.478	170	118	1	0	0	1	0	1	20
30	1	84	1	55	0	1	110	70	100	1	1	0	1	117	142.8	188	142.8	1	1	1	1	1	1	1	2	4	43.82	43.51	38.54	398	2.67	1.25	1.2	156	16.17	22	55	35000	22.7	0.38	129	219.3	1	0	0	0	0	1	200
31	1	77	1	60	0	1	150	70	102	1	0	0	0	102	102	156	102	1	1	1	1	1	1	1	2	4	67.41	65.3	60.8	413.4	6.32	1.4	4.85	10	6.97	22.4	47	8453	37.5	0.396	123	156	1	0	0	0	0	0	0
32	1	72	1	63	0	0	112	52	92	1	0	0	0	133	147.9	209	147.9	1	1	0	0	1	1	1	1	1	43.13	43.11	40.19	539	6.29	1.31	4.1	7.95	10.8	26.9	30	2077	38.4	0.372	124	190.6	1	0	0	1	1	1	40
33	1	83	1	48	0	1	130	70	80	0	0	1	0	148	148	148	148	0	0	0	0	0	0	1	0	0	42.01	41.85	37.17	336	4.27	1.73	3.1	6.7	5.42	25.6	60		31.5	0.403	133	171	1	0	0	0	1	0	0
34	1	68	1	60	1	1	130	90	90	1	1	0	0	110	110	201.5	110	1	1	1	1	1	1	1	2	4	62.79	61.38	59.12	543	5.96	1.34	2.13	12.7	15.22	21.8	37.1		30	0.359	128	201.5	1	0	0	0	1	1	40
35	1	73	1	75	0	1	116	67	98	1	0	0	0	133	133	290	133	2	1	2	1	2	1	1	2	4	49.05	48.6	45.37	646	5.42	1.15	3.22	73.5	10.05	24.8	77	1080	35.6	0.419	146	290	1	0	0	0	1	0	0
36	1	85	5	60	0	1	166	70	115	1	1	1	0	105	105	168	105	1	1	1	1	1	1	1	2	4	63.9	61.89	55.5	550	4.95	1.25	2.19	35	16.67	14.4	41		43.3	0.418	131	105	1	0	0	1	1	0	0
37	1	87	1	66	1	1	130	80	60	1	1	0	1	103.2	152	179	103.2	1	1	1	1	1	1	1	2	4	40.31	40.2	34.99	405	8.53	0.79	6.32	2.94	5.68	23.6	60	5592	30	0.3395	109.9	176	1	0	0	1	0	1	40
38	1	23	7	57	0	0	94	45	132	1	0	0	0	120	153	153	153	0	0	0	0	0	0	1	0	0	50.74	52.26	54.42	558	4.72	0.98	1.12	110	5.94	20	55	20872	29.4	0.25	83	124	1	1	200	0	1	1	40
39	1	72	5	55	1	1	197	96	79	1	1	0	0	103	159	211.7	159	0	0	1	1	1	1	1	1	1	39.45	39.66	36.82	420	5.27	1.97	3.21	47.2	17.22	23.3	61	1281	19	0.3363	109.7	211.7	1	0	0	0	0	1	40
40	1	94	5	55	0	1	103	53	95	1	0	0	1	97	161.8	228	161.8	0	0	1	1	1	1	1	1	1	36.81	36.82	30.89	476	3.42	1.04	1.43	230	4.72	17.5	49	33751	20.1	0.3129	111.1	340.8	1	0	0	1	0	1	20
41	1	86	5	56	0	1	145	75	86	1	1	0	0	165	165	543	165	3	1	3	1	3	1	1	2	4	36.51	36.65	31.91	298	4.84	1.05	2.73	115	12.25	26	68		39.4	0.322	105	543	1	0	0	1	0	0	0
42	1	88	1	50	0	1	150	60	78	1	1	1	1	114.1	175	204.9	175	0	0	1	1	1	1	1	1	1	33.81	34.09	29.3	380	4.65	0.55	3.37	24	8.62	25.3	48		35.4	0.391	136	172	1	0	0	1	1	1	40
43	1	66	1	60	0	1	105	75	125	1	1	0	0	170	178.2	555.2	178.2	3	1	3	1	3	1	1	2	4	34.81	35.39	33.46	437	3.6	1.24	2.4	120	17.42	22.9	41	23938	25	0.3888	127.3	172	1	0	0	1	1	1	120
44	1	76	5	60	0	1	151	71	60	1	0	0	0	174	197	449	197	2	1	0	0	2	1	1	1	2	29.99	30.63	27.63	312	3.71	1.06	1.86	51	5.74	21.4	73.6	10532	21.1	0.346	120	470	1	0	0	1	1	1	40
45	1	78	1	60	0	1	106	64	130	0	0	0	0	180.3	222.5	251	222.5	0	0	1	1	1	1	1	1	1	25.69	26.48	23.51	525	5.54	2.07	3.72	13.1	25.37	17	70	13618	28.5	0.4111	141.1	231.6	1	0	0	1	0	1	60
46	1	81	2	60	0	1	140	70	102	1	1	0	0	129	129	290	129	2	1	3	1	3	1	1	2	4	50	49.29	44.5	674	2.65	0.89	1.22	285	9.44	19.8	67	11022	34.3	0.308	110.3	129.4	1	0	0	1	1	1	20
47	1	78	4	60	0	1	118	65	90	1	1	0	0	218	264.2	305	264.2	0	0	1	1	1	1	1	1	1	20.78	21.72	19.1	692	4.32	1.69	2.62	79.6	4.12	19.7	45	845.3	27.2	0.3915	127.5	334.6	1	0	0	1	0	1	20
48	1	71	1	60	1	1	80	67	70	1	0	0	0	117	284.5	284.5	117	2	1	2	1	2	1	1	2	4	19.29	20.32	18.35	664	3.7	1.37	2.12	11	7.1	18.7	52			0.341	108	163	0	0	0	0	0	0	0
49	1	67	5	60	0	1	157	85	90	1	1	0	1	289	304	518	304	1	1	3	1	3	1	1	2	4	17.96	19.05	17.42	360	5.29	0.84	1.85	104	16.1	16.1	43		23.6	0.271	91	419	1	0	0	0	0	1	60
50	1	79	1	53	0	1	113	70	105	0	0	0	0	142	142	429	142	3	1	3	1	3	1	1	2	4	44.61	44.34	40.19	239	2.31	0.89	0.3	226	2.07	24.1	35		17.2	0.293	97	271	1	0	0	1	0	1	60
51	1	72	1	51	0	1	98	39	98	1	1	0	0	226	226	786.4	226	3	1	3	1	3	1	1	2	4	25.56	26.43	24.07	537.4	3.19	1.17	1.29	77.4	21.9	17.4	51		28	0.251	83	250.9	1	0	0	1	0	1	40
52	1	70	1	66	0	1	126	88	98	1	1	0	1	330	309	582.3	309	1	1	3	1	3	1	1	2	4	17.46	18.53	16.72	269	4.07	0.96	2.52	21.3	5.95	20.3	50	6851	26.3	0.2376	75.9	582.3	1	1	200	0	1	0	0
53	1	86	1	70	0	1	119	59	113	0	0	0	0	107	107	472	107	3	1	3	1	3	1	1	2	4	62.3	60.42	53.87	575	2.31	0.58	0.91	12	7.92	12.4	52	35000	25.1	0.1665	57.7	726	1	1	400	1	0	1	40
54	2	81	5	50	0	1	80	60	100	0	1	0	3	28.6	28.6	40	28.6	0	0	0	0	0	0	1	0	0	253.44	208.02	105.09	191	3.7	1.24	2.02	12	8.38	32.4	50		29.7	0.326	107	52	1	0	0	1	0	1	20
55	2	93	4	50	0	1	125	87	76	0	0	0	1	55	55	64	55	0	0	0	0	0	0	1	0	0	110.33	95.1	77.89	293	3.92	0.43	1.58	30.8	4.79	26.9	54		27	0.305	98	64	1	0	0	1	1	1	20
56	2	83	2	50	0	0	106	64	108	0	0	0	0	55	60	131	60	2	1	2	1	2	1	1	2	4	101.13	88.03	81.2	437	4.7	1.61	3.23	35.2	8.53	22.1	50		35	0.377	137	72	1	0	0	1	0	1	40
57	2	74	5	50	0	1	164	112	145	0	1	0	0	71.9	72	91	72	0	0	0	0	0	0	1	0	0	82.43	73.01	71.31	611.8	3.63	1.21	2.09	9	8.81	18	48		29.1	0.3	90	61	0	0	0	1	0	1	40
58	2	70	4	50	0	1	140	88	110	0	1	0	0	71	71	72	71	0	0	0	0	0	0	1	0	0	84.71	75.04	74.59	405	4.52	1.58	2.34	5	23.18	23.2	57		47	0.389	138	89	0	0	0	1	0	1	40
59	2	99	5	47	0	0	105	60	70	0	0	0	1	64.5	64.5	75	64.5	0	0	0	0	0	0	1	0	0	89.63	78.13	68.33	487	3.63	0.57	2.28	10.7	10.53	28.3	61		42	0.452	149	64.5	1	0	0	1	0	1	40
60	2	69	5	50	0	1	207	107	102	0	0	0	0	58.3	58.3	151.9	58.3	2	1	2	1	2	1	1	2	4	108.31	94.47	95.33	248	6.83	1.33	4.34	55	10.81	19	34		38.3	0.439	147	74	0	0	0	0	1	0	0
61	2	67	1	59	0	1	162	90	76	0	0	0	1	72	72	77	72	0	0	0	0	0	0	1	0	0	83.91	74.49	74.9	246	3.37	1.53	1.55	2.32	6.83	23	68		30.4	0.321	112	67	1	0	0	1	0	1	60
62	2	69	1	42.5	0	1	220	100	108	0	0	0	0	78.2	78.2	84	78.2	0	0	0	0	0	0	1	0	0	75.38	67.32	66.84	430	5.84	0.97	3.92	10.5	18.63	16.4	47		41.1	0.362	115	84	1	0	0	0	0	0	0
63	2	69	1	61	0	0	119	58	60	0	1	0	1	84.2	84.2	172	84.2	2	1	2	1	2	1	1	2	4	68.81	61.81	61.12	298	6.04	1.91	4.27	41	6.26	24.9	77	785.1	34.4	0.421	137	73.7	1	0	0	1	0	1	80
64	2	83	1	50	0	0	101	74	46	0	0	0	0	88	260	346.1	260	0	0	3	1	3	1	1	1	3	16.56	16.21	14.17	393	5.44	1.6	4.21	10.7	4.5	22.4	44		42.3	0.3888	128	77	1	0	0	1	1	1	40
65	2	76	2	46	1	0	110	69	120	0	0	0	0	70	90	97.4	90	0	0	0	0	0	0	1	0	0	62.29	56.13	53.69	510	5.69	2.14	2.47	19.7	6.74	25.8	48	16174	26.8	0.2864	98.1	94	1	0	0	1	0	1	80
66	2	81	5	50	0	1	155	65	76	0	0	0	0	88	88	92	88	0	0	0	0	0	0	1	0	0	63.32	56.86	53.26	411	5.56	0.55	3.01	6	11.11	21.7	49		39.2	0.376	130	78	0	0	0	0	0	0	0
67	2	85	5	50	0	1	150	70	80	0	0	0	0	97	97	98.1	97	0	0	0	0	0	0	1	0	0	55.67	50.32	46.03	756.2	2.25	1.26	0.91	23	8.24	28.5	86.4		30.7	0.315	106	93.9	1	0	0	1	1	0	0
68	2	65	5	39	0	0	120	81	130	0	0	0	0	76.7	83.2	97.3	83.2	0	0	0	0	0	0	1	0	0	70.58	63.44	63.78	456	3.73	1.34	2.44	51.4	6.59	17.7	68	5519	18.6	0.155	50	77	1	1	800	0	0	1	40
69	2	19	5	50	0	1	187	106	108	0	0	0	0	89	90	100	90	0	0	0	0	0	0	1	0	0	79.84	74.37	80.12	399	5.45	1.21	4.12	7.22	8.83	27.4	49.3		27.9	0.31	105	90	0	0	0	1	0	1	20
70	2	48	7	50	0	1	116	60	52	0	1	0	0	80	80	150	80	1	1	1	1	1	1	1	2	4	78.22	70.59	75.36	500	6.86	2.6	4.49	5.5	5.79	28.8	49		31.2	0.3569	120	84.3	1	0	0	0	1	1	60
71	2	83	4	50	1	1	149	63	90	0	1	0	0	70	107	132.9	107	0	0	0	0	0	0	1	0	0	49.53	45.15	41.46	367	2.69	0.43	0.9	137	8.83	27.4	69		31.5	0.397	135	87	1	0	0	0	0	1	20
72	2	81	1	55	0	0	150	92	104	1	0	0	0	70	109	182	109	2	1	2	1	2	1	1	2	4	48.62	44.42	41.12	374	4.87	3.46	2.48	12	6.9	20.5	68		17.8	0.26	86	135	1	1	200	1	1	1	40
73	2	74	5	50	0	1	110	75	78	0	1	0	0	103	100	110	100	0	0	0	0	0	0	1	0	0	54.96	49.97	47.93	307	4.35	1.35	2.37	13	13.02	22.2	40		30.7	0.337	116	97	0	0	0	1	0	1	20
74	2	93	1	50	0	1	166	77	94	1	1	0	0	105	319	476	319	0	0	3	1	3	1	1	1	3	12.61	12.51	10.32	551	5.75	1.22	3.12	32	17.74	20	44	11186	26	0.293	97	616	1	0	0	1	0	1	60
75	2	75	1	50	0	1	170	110	110	0	1	0	1	95	95	146	95	1	1	0	0	1	1	1	1	1	58.41	52.87	50.64	342.6	4.4	1.87	2.7	15.3	15.01	23.3	39		34.2	0.326	105	122	1	0	0	1	1	0	0
76	2	75	5	60	0	0	103	73	110	0	0	0	0	119	133	244.7	133	2	1	2	1	2	1	1	2	4	38.56	35.86	33.72	453	2.78	1.45	0.94	432	1.96	17.9	65		12.3	0.232	75	239	1	1	200	1	0	1	20
77	2	71	1	50	0	1	211	96	96	0	0	1	0	107	107	278.5	107	2	1	2	1	2	1	1	2	4	50.93	46.61	45.11	425	4.55	0.95	2.4	10	9.8	21.6	47		34.1	0.394	131	91	1	0	0	1	1	0	0
78	2	53	5	50	0	1	160	70	75	0	0	0	0	133	126	146	126	0	0	0	0	0	0	1	0	0	43.87	40.96	42.01	409	5.08	1.27	3.13	8.89	8.01	22.7	52		33	0.354	105	126	0	0	0	0	0	0	0
79	2	72	1	64	0	0	90	60	150	0	0	0	0	149	298	364	298	0	0	3	1	3	1	1	1	3	14.35	14.25	12.98	1095	4.18	1.58	2.91	225	13.12	20.7	12	35000	34.7	0.43	152	116	1	0	0	1	1	0	0
80	2	72	5	50	0	1	143	72	86	0	0	0	1	122	322	402	322	0	0	3	1	3	1	1	1	3	13.05	13.03	11.82	577	4.01	1.01	2.66	4.51	4.49	31.1	73	4595	32	0.3197	114.3	122	0	0	0	1	1	0	0
81	2	80	2	50	0	1	146	64	96	1	1	0	0	98.9	178.8	226	178.8	0	0	1	1	1	1	1	1	1	26.46	25.15	22.76	457	6.01	1.59	4.5	141	8.96	23	60		24.5	0.276	91.6	224	1	0	0	1	1	1	60
82	2	55	5	50	0	1	168	82	82	0	1	0	1	138	138	285	138	2	1	2	1	2	1	1	2	4	38.95	36.6	37.11	307	5.34	0.89	4.04	35.1	7.06	27.3	39	2293	25	0.2882	95.7	150.8	1	0	0	0	1	1	40
83	2	65	2	50	0	1	136	75	75	0	1	0	0	80	108	188	108	1	1	0	0	1	1	1	1	1	51.16	46.94	46.53	506	5.77	1.06	3.94	24.7	12.17	14.8	71.7		32	0.346	120	139	1	0	0	1	0	1	40
84	2	74	1	66	0	1	161	85	105	0	0	0	0	143	143	460	143	3	1	3	1	3	1	1	2	4	35.35	33.07	31.11	441	6.34	1.32	4.14	1.76	6.09	20.4	55		10.6	0.211	68	176	0	1	200	1	0	1	40
85	2	67	1	50	0	1	147	80	140	0	0	0	0	104	124	220	124	1	1	1	1	1	1	1	2	4	42.9	39.78	38.82	805	3.48	0.88	1.76	15.6	8.42	17.3	51	26076	33	0.45	140	284	0	0	0	1	0	0	0
86	2	77	5	50	0	1	240	150	120	0	1	0	0	151	151	369	151	2	1	2	1	2	1	1	2	4	32.82	30.81	28.52	464	5.59	0.9	3.57	12	17.87	14.8	45		35.2	0.372	123	172	1	0	0	0	0	0	0
87	2	72	5	50	0	1	155	83	100	0	1	0	0	97	257	588	257	2	1	3	1	3	1	1	2	4	17.23	16.91	15.53	510	7.37	2.7	4.28	10.1	12.82	21.5	41.7		26	0.2361	76.3	282	0	0	0	1	1	1	200
88	2	66	1	55	0	1	180	85	100	0	1	0	1	148.1	270	655	270	2	1	3	1	3	1	1	2	4	16.47	16.26	15.26	259	5.98	1.31	3.94	56.7	7.11	20.1	75		23.5	0.231	77	353	1	1	200	0	1	1	80
89	2	77	4	50	1	1	140	60	90	1	1	0	0	254	251	384	251	3	1	3	1	3	1	1	2	4	17.53	17.14	15.43	453	4.89	1.52	2.36	15.5	3.98	17.5	41		27.6	0.256	83	408.9	1	0	0	0	1	0	0
90	1	22	7	60	0	0	108	60	96	0	0	0	0	49	63	129	63	2	1	2	1	2	1	1	2	4	152.88	146.83	132.98	314	4.7	1.21	3.5		7.8	26	52	14834	40.2	0.347	116	129	1	0	0	1	0	1	60
91	1	74	4	60	1	1	191	89	84	0	0	0	1	66	75	127	75	1	1	0	0	1	1	1	1	1	99.22	93.86	85.91	354	5.71	2.03	1.12		6	30	45	158.4	37.6	0.371	115	127	1	0	0	1	0	1	60
92	1	87	4	60	0	1	180	80	100	0	1	0	0	60	67	94	67	0	0	0	0	0	0	1	0	0	110.78	103.46	82.13	330	4.82	2.23	1.91	168	6.6	25	60	959.9	30.3	0.272	90	94	1	0	0	0	0	1	20
93	1	84	1	60	1	0	128	79	72	1	0	0	0	67	70	201	70	2	1	2	1	2	1	1	2	4	105.61	99.06	82.38	481	3.8	0.85	2.48		10.8	18	51	26450	35.5	0.255	81	179	1	0	0	1	0	1	180
94	1	66	2	60	1	0	128	78	80	0	1	0	0	59	74	104	74	0	0	0	0	0	0	1	0	0	102.97	97.57	91.37	432	3.14	1.33	1.22		7.6	16	53	6355	30.2	0.25	80	104	1	0	0	1	0	1	20
95	1	50	3	60	1	0	89	56	80	1	0	0	0	73	83	137	83	0	0	1	1	1	1	1	1	1	93.92	90.42	94.3	309	3.97	1.28	0.89		6.9	34	38	1852	26.4	0.283	92	137	1	0	0	1	0	1	100
96	1	78	1	60	0	0	160	100	92	0	1	0	0	83	83	325	83	3	1	3	1	3	1	1	2	4	86.73	82.62	77.46	458	2.1	0.22	1.09	64.3	4.8	26	43	17602	34	0.264	90	325	1	0	0	1	0	1	240
97	1	63	2	60	1	1	120	60	69	0	0	0	0	86	86	113	86	0	0	0	0	0	0	1	0	0	86.25	82.81	82.45	581	3.6	0.7	2.24		4.8	22	47	3715	35.5	0.513	169	106	0	0	0	1	1	1	40
98	1	59	1	60	0	1	101	60	80	1	1	0	0	82	82	86	82	0	0	0	0	0	0	1	0	0	92.55	88.66	89.83	319	4.28	2.23	1.07		4.6	21	36	4289	32.5	0.315	95	64	1	0	0	1	0	1	60
99	1	68	2	60	0	0	108	59	112	0	0	0	0	73	88	140	88	0	0	1	1	1	1	1	1	1	82.7	79.4	77.43	417	3.81	1.23	0.98		6.3	28	63	2378	30.5	0.431	107	140	1	0	0	1	0	1	40
100	1	67	2	60	0	0	109	73	54	0	0	0	0	69	69	108	69	0	0	0	0	0	0	1	0	0	111.95	105.45	104.63	479	5.1	3.02	0.99		7.3	18.4	42	1314	35.5	0.316	101	95	1	1	600	0	1	1	40
101	1	76	1	60	1	1	144	80	80	0	0	1	0	91	109	220	109	1	1	1	1	1	1	1	2	4	62.25	60.64	56.51	769	4.2	1.04	2.85		15.7	28	45	20221	27	0.351	116	220	1	0	0	1	0	1	100
102	1	55	4	60	1	1	140	90	140	0	0	0	0	90	91	126	91	0	0	0	0	0	0	1	0	0	82.42	79.75	81.46	245	4.11	1.81	1.24		5.3	34	38	313.9	40	0.326	101	121	1	0	0	1	0	1	40
103	1	46	3	60	1	0	158	111	108	0	0	0	0	71	92	119	92	0	0	0	0	0	0	1	0	0	83.96	81.66	85.64	297	3.8	1	2.37		5.2	26	49	5714	37.5	0.339	106	119	0	0	0	1	0	1	160
104	1	80	1	60	0	1	150	80	90	0	0	0	0	73	95	254	95	2	1	3	1	3	1	1	2	4	73.09	70.33	64.88	395	4.21	1.98	1.87		9.8	23	38	3705	29.5	0.289	102	219	0	1	600	1	0	1	100
105	1	82	1	60	0	0	76	40	66	1	1	0	0	100	100	304	100	3	1	3	1	3	1	1	2	4	68.3	65.96	60.13	312	4.5	0.58	2.74		6.8	21	43	18579	27	0.338	120	304	1	0	0	1	1	1	180
106	1	75	2	60	1	1	168	85	60	0	1	1	0	103	112	153	112	0	0	1	1	1	1	1	1	1	60.35	58.93	55.07	359	5	1.43	3.63		9.6	26	36	528.6	39.1	0.378	130	153	1	1	400	0	1	0	0
107	1	83	1	60	1	1	115	70	60	0	1	0	0	112	112	283	112	2	1	2	1	2	1	1	2	4	59.26	57.73	52.06	396	2.2	0.61	1.25		4.8	17	43	33405	34	0.33	110	283	1	0	0	0	1	1	20
108	1	81	2	60	0	0	94	60	80	1	0	0	0	105	112	262	112	2	1	2	1	2	1	1	2	4	59.52	58.02	52.8	593	3.7	0.79	2.6	72.1	6.1	24	47	8832	31.9	0.324	108	262	1	0	0	0	1	1	20
109	1	49	1	60	1	1	96	53	100	1	0	0	0	93	114	138	114	0	0	0	0	0	0	1	0	0	63.72	62.95	64.7	319	2.6	0.58	1.86		3.3	26	40	16525	33.3	0.246	79	138	0	0	0	0	0	0	0
110	1	81	4	60	0	1	93	67	56	0	1	0	1	111	121	263	121	2	1	2	1	2	1	1	2	4	54.11	53.07	48.09	491	3.6	1.22	2.56		3.3	24	48	27690	24	0.397	133	263	1	0	0	0	0	0	0
111	1	74	1	60	1	0	99	69	100	1	0	0	0	107	121	654	121	3	1	3	1	3	1	1	2	4	54.99	54.05	50.51	565	4.9	0.54	3.82		11.1	20	41	941.3	36	0.431	149	654	1	0	0	1	0	1	40
112	1	82	1	60	0	0	140	90	90	0	0	0	0	110	110	139	110	0	0	0	0	0	0	1	0	0	60.73	59.09	53.58	567	5.82	2.94	3	47.1	6.4	26	35	1008	27	0.222	77	114	1	0	0	1	1	1	40
113	1	65	1	60	0	0	131	88	84	0	1	0	0	113	126	148	126	0	0	0	0	0	0	1	0	0	53.54	52.96	51.24	199	4.98	1.91	2.03	75.9	4.7	22	39	1529	38.2	0.37	120	126	1	1	400	1	0	1	100
114	1	31	7	60	1	0	116	60	89	1	0	0	0	161	163	414	163	2	1	3	1	3	1	1	2	4	44.49	45.73	47.66	345	4.2	0.49	2.66		6	25	38	31235	32.4	0.222	75	516	1	0	0	1	0	1	200
115	1	80	1	60	0	1	145	73	74	0	1	0	0	212	194	214	194	0	0	0	0	0	0	1	0	0	30.28	30.85	27.37	414	2.47	1.12	1.07	5.96	5.7	20	35	10329	17	0.333	122	194	1	0	0	1	0	1	40
116	1	79	1	60	1	0	110	70	98	1	1	0	0	205	119	224	119	1	1	1	1	1	1	1	2	4	55.48	54.37	49.76	512	3.92	1.87	2.14		7.4	25	34	5114	38	0.413	142	112	1	0	0	1	0	0	0
117	1	76	1	60	0	1	173	108	135	1	0	0	0	141	195	234	195	0	0	1	1	1	1	1	1	1	30.37	30.99	27.97	481	3.8	0.85	2.48		10.8	18	37	26450	35.5	0.255	81	179	0	0	0	1	0	1	220
118	2	78	1	50	0	1	180	110	140	1	1	0	1	43	73	99	73	0	0	0	0	0	0	1	0	0	80.28	71.09	78.85	423	2.8	0.98	1.11		30.6	17	30	9484	43	0.433	149	99	1	0	0	0	0	1	20
119	2	87	1	50	0	1	158	98	104	1	1	0	0	50	54	581	54	3	1	3	1	3	1	1	2	4	114.21	98.46	81.74	464	4	1	2.02		7.1	16	33	24468	34	0.279	91	351	1	0	0	1	0	1	80
120	2	72	1	50	0	1	150	87	85	1	1	0	0	60	60	404	60	3	1	3	1	3	1	1	2	4	103.74	90.61	87.73	662	8.1	5.71	2.64		9.6	24	35	33946	38.6	0.267	89	404	1	0	0	1	0	1	160
121	2	26	5	50	0	0	172	78	126	1	0	0	0	51	62	98	62	0	0	0	0	0	0	1	0	0	119.55	107.28	119.74	339	4.32	1.56	1.11		4.4	17	60	628.9	25	0.433	136	94	1	0	0	0	0	0	0
122	2	77	1	50	0	1	120	70	128	1	1	1	0	68	81	83	81	0	0	0	0	0	0	1	0	0	70.78	63.22	63.56	307	3.7	0.91	2.79		6.8	25	59	4434	36	0.457	152	80	1	0	0	1	1	1	40
123	2	72	1	50	1	1	161	74	93	1	1	0	1	81	84	103	84	0	0	0	0	0	0	1	0	0	68.49	61.45	63.41	350	4.3	0.98	3.19		15.8	31	54	6819	27	0.223	67	78	1	1	200	1	0	1	40
124	2	71	1	50	0	1	180	100	75	1	1	0	0	83	100	448	100	3	1	3	1	3	1	1	2	4	55.37	50.39	53.37	529	4.2	1.42	2.57		6	22	30	5993	30.5	0.272	86	380	1	1	600	1	1	1	480
125	2	87	1	50	0	1	114	58	103	1	1	0	1	80	102	498	102	3	1	3	1	3	1	1	2	4	52.1	47.26	46.74	703	4	0.69	2.51		10.8	22	51	6119	29.4	0.222	72	258	1	1	200	1	0	1	80
126	2	78	3	50	0	0	95	65	107	0	1	0	0	83	102	159	102	1	1	1	1	1	1	1	2	4	53.13	48.32	49.79	446	5.4	0.41	2.64		4.2	19	36	25347	23	0.368	115	159	1	0	0	1	0	1	140
127	2	87	5	50	1	0	147	70	102	0	0	1	0	78	106	251	106	2	1	2	1	2	1	1	2	4	49.69	45.21	44.92	409	3.91	1.27	1.13		11.4	24	40	7109	30.5	0.282	98	251	1	0	0	1	0	1	40
128	2	82	1	50	0	1	156	91	107	1	1	0	0	98	109	180	109	1	1	1	1	1	1	1	2	4	48.52	44.31	45.21	469	6	0.94	4.28	9.8	8.2	25	55	17291	34	0.402	130	180	1	0	0	1	0	1	80
129	2	74	1	50	0	0	124	74	72	1	0	0	0	91	112	340	112	3	1	3	1	3	1	1	2	4	47.79	43.85	46.51	428	4.8	1.4	3.28		7.3	25	40	1563	41.9	0.319	105	339	1	0	0	1	1	1	40
130	2	86	1	50	0	1	120	70	120	1	0	0	0	93	119	239	119	2	1	2	1	2	1	1	2	4	43.17	39.65	40.16	646	2.74	1.48	1.51	24.4	8.3	40	33	26023	33	0.234	72	166	1	0	0	1	0	1	60
131	2	62	2	50	0	0	121	75	100	1	0	0	0	101	120	130	120	0	0	0	0	0	0	1	0	0	45.3	41.97	47.13	564	3.8	0.45	2.57	5.59	5.4	28	49	3207	38.6	0.326	112	230	1	0	0	1	1	1	120
132	2	47	1	50	0	0	87	56	100	1	1	0	0	70	137	254	137	1	1	1	1	1	1	1	2	4	40.42	38.1	45.69	649	6.13	2.28	4.07		34.7	17	41	1118	33.5	0.303	101	234	1	0	0	0	0	1	40
133	2	62	5	50	0	0	100	62	88	0	0	0	0	53	53	161	53	3	1	3	1	3	1	1	2	4	124.18	107.77	109.27	423	3.2	1.35	2.09	132.8	4.4	20	40	903.4	34.8	0.206	73	53	1	1	800	1	0	1	60
134	2	86	1	50	0	1	125	75	89	0	0	0	0	148	156	178	156	0	0	0	0	0	0	1	0	0	30.91	29.01	30.4	364	5.1	1.26	3.27		5	21	35	4896	34	0.313	101	156	1	0	0	1	0	1	40
135	2	79	1	50	0	0	108	76	92	1	0	0	0	144	182	207	182	0	0	0	0	0	0	1	0	0	25.94	24.71	27.25	556	4.9	1.05	3.69		9.1	20	37	39778	32	0.399	145	182	1	0	0	1	0	1	280
136	2	71	2	50	0	1	169	60	72	0	1	0	0	118	119	217	119	1	1	1	1	1	1	1	2	4	44.67	41.23	44.62	394	3.2	0.73	1.74		2.9	24	35	5984	35	0.253	85	119	0	0	0	0	0	0	0
137	1	28	5	63	1	0	127	96	100	0	0	0	0	55	57.4	66	57.4	0	0	0	0	0	0	0	0	0	164.24	155.67	132.46	186	3.09	1.12	1.45	89.8	6.64	27.2	60		27	0.263	84.2	60	1	0	0	1	0	1	20
138	1	74	5	60	1	1	180	117	118	0	0	1	0	60	60	71	60	0	0	0	0	0	0	0	0	0	130.67	121.43	94.16	236	3.51	1.7	2.16	12	6.28	30.2	50	1582	41	0.476	151	47	0	0	0	0	0	0	0
139	1	67	1	66	0	1	152	91	92	0	1	0	0	54	64	114	64	1	1	1	1	1	1	0	2	4	122.84	115.01	96.31	185	3.57	1.23	2.27	112.5	9.83	23.1	63		26.7	0.182	62	67	1	1	200	1	0	1	40
140	1	93	1	60	0	1	190	90	99	0	1	1	0	58	66	78	66	0	0	0	0	0	0	0	0	0	111.52	103.85	79.23	173	4.33	0.63	2.61	117	10.25	20.9	60.4	3582	37.2	0.339	126	62	1	0	0	1	0	1	20
141	1	23	5	65	0	0	110	80	110	0	0	0	0	58	67	77	67	0	0	0	0	0	0	0	0	0	140.57	135.54	128.75	215	3.14	1.5	1.09	67	5.53	17.3	68		20.6	0.247	93	77	1	0	0	1	0	1	20
142	1	79	4	60	0	1	140	80	72	0	0	1	0	65	69	71	69	0	0	0	0	0	0	0	0	0	108.69	101.98	85.83	272	4.22	0.67	1.86	135	5.56	33.2	50		31.6	0.387	131	67	1	0	0	1	0	1	40
143	1	54	2	75	0	1	165	85	102	0	0	0	0	55	70	97	70	0	0	0	0	0	0	0	0	0	114.31	108.36	101.71	318	3.66	1.04	2.12	17.4	5.83	27.2	86	419.9	39	0.402	136	64	1	0	0	1	0	1	40
144	1	68	1	66	0	1	173	91	80	0	1	0	0	70	70	83	70	0	0	0	0	0	0	0	0	0	109.69	103.4	92.18	340	4.32	1.59	2.75	1.24	9.03	19.7	50		35.8	0.409	139	90	0	0	0	0	1	0	0
145	1	81	2	43	0	0	119	69	98	0	0	0	0	71	70	82	70	0	0	0	0	0	0	0	0	0	106.3	99.8	84.14	326	2.59	0.4	1.66	15	10.29	26.4	69	1250	23	0.317	105.4	82	1	0	0	0	0	1	40
146	1	46	1	81	1	1	130	68	56	0	0	0	0	71	74	74	74	0	0	0	0	0	0	0	0	0	109.84	104.99	105.16	475	6.23	1.1	2.5	7	5.13	23.3	62		39.7	0.413	139	71	1	0	0	0	1	1	40
147	1	53	1	60	0	1	108	68	72	0	0	0	0	72	75	75	75	0	0	0	0	0	0	0	0	0	105.33	100.44	99.56	260.2	4.29	1.31	2.68	15	8.78	21.9	58.7			0.408	140	72	1	0	0	0	1	1	40
148	1	56	1	60	0	0	120	78	98	0	0	0	0	74	75	89.5	75	0	0	0	0	0	0	0	0	0	104.3	99.33	97.48	462	5.71	0.93	3.53	28.1	5.76	23.4	55	2369	24.9	0.322	108	87	1	0	0	0	1	1	20
149	1	53	5	60	1	0	140	80	88	0	0	0	0	66	75.5	75.5	75.5	0	0	0	0	0	0	0	0	0	104.47	99.68	99.29	222	3.2	2.36	1.78	43	7.61	25.6	53		20.3	0.383	136	66	1	0	0	0	0	1	40
150	1	81	5	44	0	1	140	80	103	0	0	0	0	66	76	81	76	0	0	0	0	0	0	0	0	0	96.05	90.76	81.34	564	4.72	1.14	2.11	10.1	9	35.2	60		36.2	0.3672	125.1	60	1	0	0	1	0	1	20
151	1	68	5	45	1	1	140	95	87	0	0	1	0	75	76	86	76	0	0	0	0	0	0	0	0	0	99.1	94.04	89.12	363	2.56	0.54	1.18	8	7.14	23.5	49		30.5	0.428	151	81	0	0	0	1	0	0	0
152	1	49	1	60	1	1	102	56	75	0	0	0	0	62	77	77	77	0	0	0	0	0	0	0	0	0	103.41	99	101.3	271	4.4	2.73	2.65	5	5.99	25.3	47	284	37.6	0.386	130	71	0	0	0	0	1	1	40
153	1	57	7	60	1	0	91	52	131	0	0	0	0	77	107	172.6	107	1	1	0	0	1	1	0	1	1	67.06	65.68	83.65	307	4.01	1.24	3.07	91.6	4.07	26.8	69	13261	26.8	0.41	140	54	1	0	0	0	0	1	40
154	1	68	5	60	1	1	155	82	73	0	0	0	1	77	77.7	106.3	77.7	0	0	0	0	0	0	0	0	0	96.43	91.67	88.31	388	5.48	1	3.93	55.3	8.59	23.7	56	2000	30.5	0.4474	150.3	106.3	1	0	0	1	0	1	60
155	1	59	1	60	1	0	100	65	85	0	0	0	0	79	79	94.9	79	0	0	0	0	0	0	0	0	0	96.91	92.56	93.43	403	4.48	0.84	3.26	43.5	7.34	26.3	51		30.2	0.371	128	81.6	1	0	0	1	0	1	20
156	1	73	1	63	0	1	115	65	92	0	1	0	0	79	79	82	79	0	0	0	0	0	0	0	0	0	93.29	88.65	84.68	473	2.86	0.87	1.21	5	10.76	27.5	53	394.2	33	0.429	144	88	0	0	0	1	1	1	20
157	1	77	4	60	0	1	138	76	62	0	1	0	1	79	79	98	79	0	0	0	0	0	0	0	0	0	92.4	87.69	82.34	432	3.03	0.57	2.14	7.12	7.99	24	51		35	0.361	118	98	1	0	0	0	1	0	0
158	1	36	2	60	0	0	127	70	110	0	0	0	0	79.3	79.3	113	79.3	0	0	1	1	1	1	0	1	1	105.38	101.88	109.65	582.1	5.51	1.7	2	10	6.92	18.5	60		38.6	0.314	102	113	1	0	0	1	0	1	60
159	1	53	2	70	0	0	135	104	70	0	0	0	0	79.8	79.8	82.8	79.8	0	0	0	0	0	0	0	0	0	97.57	93.51	96.83	553	4.54	1.32	2.62	4.1	10.96	25.2	73	489	36.7	0.423	144	82.8	0	0	0	1	1	1	40
160	1	82	1	57	0	1	130	70	90	0	1	0	0	77	80	94.3	80	0	0	0	0	0	0	0	0	0	89.96	85.33	78.74	365	4.38	0.78	3.17	23.1	11.13	25.8	50	2926	28.9	0.4082	136.9	93	0	0	0	1	1	1	20
161	1	75	2	58	1	1	177	81	70	0	0	0	0	79	80	80	80	0	0	0	0	0	0	0	0	0	91.41	86.89	82.71	221	5.32	1.23	0.99	39.5	4.84	22.9	74		33.7	0.388	129	79	1	0	0	1	0	1	60
162	1	81	1	46	0	1	190	90	76	0	0	0	0	80.2	80.2	131.8	80.2	1	1	1	1	1	1	0	2	4	89.88	85.3	79.06	338	5.45	0.77	3.3	59.9	5.18	22.9	57	10908	26.3	0.3954	137.5	88	1	0	0	1	1	1	40
163	1	74	5	60	1	0	170	100	80	0	0	0	2	74	81	86	81	0	0	0	0	0	0	0	0	0	90.23	85.89	82.05	465	4.39	0.7	2.11	24.3	8.63	24.3	50		37.9	0.3142	103.9	74	1	0	0	1	0	1	40
164	1	41	7	60	0	0	110	40	110	0	0	0	0	81	81	197	81	2	1	2	1	2	1	0	2	4	100.29	96.83	103.46	1161	5.72	1.02	3.65	477	16.25	29.3	68	4197	29.5	0.333	106	118	1	0	0	1	1	1	20
165	1	66	1	63	0	1	100	70	70	1	0	0	0	71	82	82	82	0	0	0	0	0	0	0	0	0	90.71	86.67	85.52	256	3.9	0.88	2.33	11.5	12.81	29.8	47.2		30.2	0.32	116	71	0	0	0	0	1	1	40
166	1	28	3	60	1	0	96	62	78	0	0	0	0	83	83	89	83	0	0	0	0	0	0	0	0	0	104.19	101.72	110.06	320	4.11	0.75	0.79	5	5.64	23.6	20	961.2	42.4	0.404	142	89	0	0	0	1	1	1	40
167	1	54	4	60	0	1	135	84	76	0	0	0	0	83	83	90	83	0	0	0	0	0	0	0	0	0	92.64	89.02	91.69	414	5	2.26	2.97	8.15	5.29	23.6	44	1123	38.4	0.4075	142.7	90	0	0	0	0	1	1	40
168	1	78	1	59.5	0	1	190	120	130	0	0	0	0	63	84	84	84	0	0	0	0	0	0	0	0	0	85.46	81.48	76.35	288	3.98	0.56	2.49	117	15.56	22.9	50	11591	30	0.399	133	75	0	0	0	0	1	0	0
169	1	54	5	61.5	0	0	117	83	121	0	0	0	1	84	84	97	84	0	0	0	0	0	0	0	0	0	91.28	87.8	90.37	309	4.53	1.07	2.56	36	6.27	25.2	73		29.8	0.424	142	90	0	0	0	0	1	1	40
170	1	79	4	60	1	1	126	76	92	0	0	0	0	84	84	95	84	0	0	0	0	0	0	0	0	0	85.27	81.27	75.82	400	4.46	1.47	2.37	20.7	7.46	23.7	42	1287	33.5	0.469	162	95	1	0	0	0	0	0	0
171	1	89	2	60	0	1	157	74	71	0	0	0	0	80.9	84.8	119	84.8	0	0	0	0	0	0	0	0	0	82.5	78.47	69.87	421	3.34	0.88	1.95	2.98	4.52	23.4	50	699.6	35.9	0.3335	114.7	152	1	0	0	0	0	0	0
172	1	54	1	60	1	1	140	85	110	0	1	0	0	75	85	133	85	1	1	0	0	1	1	0	1	1	89.95	86.61	89.09	295	3.47	1.2	1.43	77.8	10.9	25.7	50	2016	27.9	0.381	125	108	1	0	0	1	0	1	40
173	1	55	2	51	1	0	105	65	75	0	0	0	0	85.8	85.8	97	85.8	0	0	0	0	0	0	0	0	0	88.63	85.36	87.47	271	5.34	1.18	4.25	25	5.7	22.3	37	4871	34.7	0.4149	136.6	97	0	0	0	1	0	1	40
174	1	66	2	60	0	0	90	70	82	0	0	0	0	85.8	85.8	205	85.8	2	1	2	1	2	1	0	2	4	85.78	82.26	80.96	706	3.98	1.11	0.93	27.5	10.98	27.1	61		30.3	0.299	103	64	1	0	0	0	1	1	40
175	1	58	5	46	0	0	120	75	90	0	0	0	0	86	86	88	86	0	0	0	0	0	0	0	0	0	87.54	84.21	85.4	197	3.86	1.62	1.67	184	17.33	16.9	60		19.2	0.364	115	55	1	0	0	1	0	1	40
176	1	77	1	59	0	1	180	68	62	0	0	0	0	79	84	86	84	0	0	0	0	0	0	0	0	0	85.66	81.7	76.89	310	3.55	0.32	1.29	0.93	5.36	28	51		31.7	0.38	131	84	0	0	0	0	0	1	40
177	1	61	5	60	0	1	134	90	116	0	1	1	0	86	86	94	86	0	0	0	0	0	0	0	0	0	86.75	83.36	83.62	653	4.77	0.64	2.22	9	11.72	16.5	41	4409	35	0.446	148	94	1	0	0	1	0	1	20
178	1	88	4	60	0	1	165	65	81	0	0	0	0	86	86	120	86	0	0	1	1	1	1	0	1	1	81.24	77.38	69.17	489	5.1	1.31	3.22	2	10.02	22	57		34.6	0.439	137	120	0	0	0	0	0	0	0
179	1	81	5	47	0	0	115	70	70	0	0	0	1	71	87	87	87	0	0	0	0	0	0	0	0	0	81.29	77.65	71.65	329	5	0.67	2.53	1.74	4.28	25.5	63		30.5	0.4193	136.5	86	1	0	0	1	0	1	20
180	1	64	1	46	1	0	110	75	102	0	1	0	0	76	87	87	87	0	0	0	0	0	0	0	0	0	84.79	81.45	80.74	258	4.04	0.92	2.34	22	12.85	21.9	43		38	0.373	135	76	1	0	0	1	0	0	0
181	1	67	3	58	1	0	110	65	70	0	0	0	0	84	88	88	88	0	0	0	0	0	0	0	0	0	82.92	79.64	77.97	545	4.94	0.68	2.9	15	5.65	28	47	1187	37.5	0.401	140	84	1	0	0	1	1	0	0
182	1	41	3	60	1	0	118	80	133	0	0	0	0	68.1	88.6	96	88.6	0	0	0	0	0	0	0	0	0	89.78	87.31	92.83	677	3.58	1.03	2.62	10	6.94	24.1	29	2443	22.7	0.482	161.3	85.1	1	0	0	1	0	1	40
183	1	75	5	66	1	1	170	80	105	0	0	1	0	79	89	89	89	0	0	0	0	0	0	0	0	0	80.14	76.83	72.71	382	2.93	0.73	1.18	2.08	5.19	43.7	64		29.2	0.443	147	79	1	0	0	0	0	0	0
184	1	52	1	77	1	0	131	80	70	0	0	0	0	89	89	98	89	0	0	0	0	0	0	0	0	0	85.57	82.76	85.46	337	6.38	1.76	2.11	3	10.46	29.9	55.8		36.2	0.447	158	98	0	0	0	1	1	1	40
185	1	71	5	64.5	1	1	178	87	65	0	0	0	1	88	89.8	108	89.8	0	0	0	0	0	0	0	0	0	80.04	76.89	73.98	383	4.58	0.61	2.61	7.87	11.51	20.8	43.2		37.1	0.421	144	98.9	1	0	0	1	1	1	60
186	1	77	3	67	0	1	110	60	89	0	0	0	0	85	90	109	90	0	0	0	0	0	0	0	0	0	78.67	75.44	70.73	218	2.5	0.67	1.36	21	8.9	23.1	25		29.8	0.42	147	135	1	0	0	1	1	1	20
187	1	86	4	57	0	1	135	60	92	0	0	1	0	90	90	117	90	0	0	0	0	0	0	0	0	0	77.13	73.77	66.4	451.4	3.73	0.67	2.11	16	7.87	21.2	67.5		41.9	0.41	155	130	1	0	0	0	1	0	0
188	1	70	1	60	1	0	114	71	100	0	0	1	0	90	90.2	135.3	90.2	1	1	0	0	1	1	0	1	1	79.8	76.72	74.1	355	3.22	1.25	2	20	10.53	21.6	42	1689	28.3	0.328	132	135.3	1	0	0	1	1	1	60
189	1	69	7	60	0	0	120	58	90	0	0	1	0	91	91	93	91	0	0	0	0	0	0	0	0	0	79.14	76.16	73.83	636	4.72	1.11	0.98	9.55	4.8	29.1	39	11548	34	0.382	122	145	1	0	0	1	0	1	40
190	1	77	1	72	1	1	110	70	76	0	0	0	0	83	91	93	91	0	0	0	0	0	0	0	0	0	77.6	74.49	69.8	400	3.73	1	2.26	12	7.42	23.2	35		29.5	0.393	125	93	1	0	0	1	0	1	40
191	1	58	5	60	1	1	136	82	100	0	1	0	0	91	91	117	91	0	0	0	0	0	0	0	0	0	81.64	78.9	79.76	232	3.98	0.99	2.43	81.5	6.47	24.5	39		18.1	0.338	115	93	1	0	0	1	0	1	60
192	1	75	3	64	0	1	148	100	68	0	1	0	0	91	91	111.4	91	0	0	0	0	0	0	0	0	0	77.97	74.89	70.78	208	2.68	0.62	1.54	60.5	9.65	31	38.6	5044	25.3	0.2834	95.6	111.4	1	0	0	1	1	1	40
193	1	84	4	60	0	1	171	101	98	0	0	0	1	91	91	106	91	0	0	0	0	0	0	0	0	0	76.4	73.18	66.45	235	5.43	0.84	2.76	5	5	23	50		30.5	0.392	135	106	1	0	0	1	1	1	40
194	1	63	1	60	1	0	85	59	102	0	0	1	0	83	92	176	92	1	1	1	1	1	1	0	2	4	79.36	76.61	76	407	3.36	0.79	1.66	12	6.29	29.3	49		30	0.307	102	93	1	0	0	1	0	1	20
195	1	82	1	60	0	1	160	90	62	0	1	0	0	88	92	92	92	0	0	0	0	0	0	0	0	0	75.71	72.62	66.5	275	2.94	0.47	1.38	6.92	6.63	22	32.6	2911	35.6	0.3245	107.2	90.6	1	0	0	0	0	1	40
196	1	69	5	60	0	1	126	87	84	0	1	0	0	91	92	112	92	0	0	0	0	0	0	0	0	0	78.08	75.21	72.86	536	4.75	0.93	3.04	23	8.25	18.2	43		39.7	0.472	161	86	1	0	0	0	1	1	20
197	1	75	5	57	0	0	102	62	92	0	0	0	0	92	92	117	92	0	0	0	0	0	0	0	0	0	76.93	73.95	69.85	402	3.16	0.64	1.66	25	6.25	27.2	25.5		29.4	0.373	127	117	1	0	0	1	0	0	0
198	1	81	1	75	0	1	136	80	82	0	1	0	0	92	92	105	92	0	0	0	0	0	0	0	0	0	75.87	72.8	66.97	321	5.11	1.24	2.12	13	6.15	31	39		28.2	0.383	133	132	1	0	0	0	1	1	140
199	1	55	1	60	1	1	120	80	80	0	1	0	0	93	93	107	93	0	0	0	0	0	0	0	0	0	80.24	77.78	79.35	221	3.07	1.01	1.76	7	12.46	22.8	28		31.5	0.36	127	82	0	0	0	1	0	1	40
200	1	73	1	65	0	1	106	70	84	0	1	0	0	79	104	191	104	1	1	0	0	1	1	0	1	1	66.45	64.55	61.08	216	3.48	1.39	2.18	44.5	8	28.1	41		30.2	0.516	176	87	1	0	0	1	1	1	40
201	1	73	5	55.5	1	0	132	66	104	0	0	0	0	91	94	116	94	0	0	0	0	0	0	0	0	0	75.27	72.53	69.02	269	3.54	0.5	1.65	12.5	5.99	12.9	54		38.3	0.436	143	103	0	0	0	0	0	0	0
202	1	70	1	63	0	1	160	90	80	0	1	0	1	94	94	103	94	0	0	0	0	0	0	0	0	0	75.84	73.15	70.49	444	5.32	0.96	2.36	37.3	13.34	30.9	53		33	0.337	111	101	1	0	0	0	1	1	20
203	1	88	4	50	0	1	163	70	84	0	0	0	0	90	95	101	95	0	0	0	0	0	0	0	0	0	71.85	68.98	61.33	402	5.23	4.08	3.51	27	6.22	26.4	53		29	0.324	102	90	1	0	0	1	0	1	40
204	1	63	2	72	0	1	150	90	78	0	1	0	1	94	95	136.4	95	0	0	1	1	1	1	0	1	1	76.28	73.83	73.11	602	4.15	0.84	2.57	2	9.77	20.4	43		30.4	0.494	168	103	0	0	0	1	1	1	40
205	1	45	1	100	0	0	142	72	98	1	0	0	0	95	95	616	95	3	1	3	1	3	1	0	2	4	81.02	79.05	82.96	623	6.63	1.4	4.56	244	7.7	28.3	60	5665	27.3	0.436	145	880	1	0	0	1	1	1	60
206	1	62	5	67.5	0	1	188	112	76	0	0	0	1	85	96	107	96	0	0	0	0	0	0	0	0	0	75.52	73.18	72.7	472	3.77	4.52	1.74	10.5	6.5	24.1	60	68.63	34.2	0.4093	137.3	86	1	0	0	1	1	1	40
207	1	55	1	60	0	1	165	95	125	0	0	0	0	88	96	96	96	0	0	0	0	0	0	0	0	0	77.16	74.98	76.36	472	4.51	1.18	2.99	135	7.67	18.9	38.2	1858	34.2	0.349	118	95	1	0	0	1	0	0	0
208	1	69	5	56	0	1	120	80	80	0	0	0	0	88	96	109	96	0	0	0	0	0	0	0	0	0	74.09	71.61	69.21	584	3.68	0.7	2.18	9	4.4	24.7	60		32.2	0.404	130	109	0	0	0	1	0	0	0
209	1	86	1	60	1	1	166	104	90	0	1	0	1	96	96	141	96	0	0	1	1	1	1	0	1	1	71.22	68.47	61.42	268	3.66	0.75	2.16	25.8	12.7	26.9	58		32.6	0.395	136	179	1	0	0	1	1	1	20
210	1	58	2	58	0	0	126	90	105	0	0	0	0	96	96.1	98.2	96.1	0	0	0	0	0	0	0	0	0	76.33	74.09	74.67	541	5.51	2.42	2.74	16	6.76	27.2	63		43.6	0.357	123	98.2	0	0	0	1	1	1	40
211	1	52	1	68	1	0	130	75	102	0	0	0	0	75.1	97	97.9	97	0	0	0	0	0	0	0	0	0	76.94	74.94	77.01	502	5.56	1.95	4.12	2.13	5.99	22	48	5748	25.1	0.418	134.2	77.8	0	0	0	1	0	1	40
212	1	73	1	56	1	1	136	70	85	0	0	1	0	97	97	122	97	0	0	0	0	0	0	0	0	0	72.41	69.95	66.45	378	3.98	0.78	2.8	10.5	7.01	24.5	49		29	0.426	141	104	1	0	0	0	1	0	0
213	1	76	1	64.5	1	1	164	80	64	0	0	0	0	97	107	213	107	1	1	0	0	1	1	0	1	1	63.69	61.95	57.79	236	3.08	3.37	1.14	33	9.61	21.2	59	17061	36.1	0.314	108	134	1	0	0	1	1	1	40
214	1	86	4	64	1	0	120	80	100	0	0	1	1	97	97	127	97	0	0	1	1	1	1	0	1	1	70.32	67.66	60.65	512	5.11	0.54	2.8	21	7.83	28.7	64	208.8	37.3	0.405	142	105	1	0	0	1	0	0	0
215	1	48	2	68	0	0	90	60	70	0	0	0	0	42	108	228	108	1	1	1	1	1	1	0	2	4	68.36	67.28	69.56	403	3.01	1.14	1.16	54.5	4.42	17.4	58.3		20.5	0.281	93	42	1	0	0	1	0	1	60
216	1	53	2	62	1	0	97	66	70	0	0	0	0	88	98	98	98	0	0	0	0	0	0	0	0	0	75.72	73.77	75.53	594	3.66	1.03	2.17	4.91	4.39	27.1	64	6832	28.9	0.3178	110.1	88	1	0	0	1	0	1	40
217	1	71	1	68	0	0	125	82	76	0	1	0	0	88	98	98	98	0	0	0	0	0	0	0	0	0	71.86	69.52	66.56	311	5.73	1.08	3.96	2.66	6.34	27.2	60		33.9	0.4196	148.1	80.2	0	0	0	0	0	0	0
218	1	71	5	66	1	1	147	98	96	0	1	0	0	94	98	110.8	98	0	0	0	0	0	0	0	0	0	71.86	69.52	66.56	370	3.17	0.89	1.71	191	10.24	22	67	1848	34.7	0.3607	125.1	110.8	1	0	0	1	1	1	20
219	1	28	5	49	0	0	85	56	136	1	0	0	0	67	99	179	99	1	1	1	1	1	1	0	2	4	83.82	82.99	88.94	133	3.22	1.16	0.98	112	8.91	129	61		26.4	0.177	59	179	1	1	400	1	0	1	20
220	1	72	1	68	1	0	128	76	96	0	0	1	0	99	99	118.5	99	0	0	0	0	0	0	0	0	0	70.79	68.51	65.29	323	3.9	0.68	1.75	22	5.03	28.6	38		36.3	0.325	113	94.8	1	0	0	1	0	1	20
221	1	56	5	90	0	1	135	80	82	0	0	0	0	74	99	99	99	0	0	0	0	0	0	0	0	0	74.04	72.1	73.06	139	6.11	1.97	1.18	119	35.58	20.8	66	124.9	31.8	0.382	134	82	1	0	0	1	0	1	60
222	1	67	4	60	0	1	230	110	90	0	1	0	0	83	99	99	99	0	0	0	0	0	0	0	0	0	71.7	69.52	67.62	455	3.53	1.47	2.2	4.29	11.34	21	49		36.2	0.306	110	92	0	0	0	1	1	0	0
223	1	85	1	70	0	1	118	83	64	0	1	1	0	96	99	99	99	0	0	0	0	0	0	0	0	0	68.71	66.24	59.59	306	3.6	1.03	1.91	5	7.78	23.9	56	6902	32.8	0.4363	150.9	96	0	0	0	1	1	1	40
224	1	58	1	73	1	1	160	102	84	0	1	0	1	97	99	99	99	0	0	0	0	0	0	0	0	0	73.58	71.59	72.04	221	4.18	1.62	2.35	3	18.66	26.9	51		33.3	0.42	149	97	0	0	0	0	1	1	20
225	1	77	5	60	0	1	190	90	105	0	0	0	0	97	99	135	99	0	0	0	0	0	0	0	0	0	69.94	67.59	63.04	274	5.03	1.62	2.33	31.5	9.1	19.1	67	549.6	22.1	0.614	198	153	1	0	0	0	1	0	0
226	1	76	2	60	0	1	170	60	65	0	0	0	1	77	100	100	100	0	0	0	0	0	0	0	0	0	69.24	66.98	62.71	407	5.67	2.1	1.47	4.97	5.75	28.4	37		35.3	0.337	113.4	91.6	1	0	0	0	1	1	60
227	1	69	5	68	0	0	126	76	85	0	0	0	0	79	100	135	100	0	0	1	1	1	1	0	1	1	70.45	68.31	65.87	265	2.11	0.66	0.94	25	9.27	23.2	66	29314	23.3	0.254	90	135	1	0	0	1	0	0	0
228	1	56	5	64.5	1	0	134	82	128	0	0	0	0	88	100	100	100	0	0	0	0	0	0	0	0	0	73.13	71.27	72.17	568	3.41	0.8	2.35	5.55	4.39	20.3	38		29.5	0.464	160	100	0	0	0	1	1	1	80
229	1	64	1	63	1	1	143	71	65	0	0	0	0	91	100	108	100	0	0	0	0	0	0	0	0	0	71.4	69.36	68.23	430	3.99	1.81	2.68	6	5.51	22.9	60	89.2	38.9	0.428	147	100	0	0	0	0	1	1	20
230	1	70	3	40	1	0	122	48	42	0	0	1	0	96	100	126	100	0	0	0	0	0	0	0	0	0	70.27	68.11	65.41	530	5.38	0.79	4.21	29.5	5.89	26.2	20	4245	31.1	0.305	110	119	1	0	0	1	0	1	20
231	1	63	5	60	0	0	135	53	66	0	0	0	0	100	100	153	100	1	1	0	0	1	1	0	1	1	71.6	69.58	68.71	393	5.39	1.52	4.03	17	8.64	27.5	77	718.4	31.2	0.3876	135.6	87	1	0	0	0	1	1	40
232	1	20	5	74	0	0	90	60	87	0	0	0	0	64	108	206	108	1	1	1	1	1	1	0	2	4	79.96	80.37	84.68	350	2.38	1.28	1.22	25.9	5.1	19.1	72	13111	33.1	0.22	72	64	1	1	200	0	0	1	40
233	1	77	1	60	1	1	155	101	125	0	0	1	0	78	78	101	78	0	0	0	0	0	0	0	0	0	93.86	88.99	84.09	394	3.05	0.79	1.61	42.6	8.32	27.6	38	1494	38.6	0.4518	151.7	78	1	0	0	1	0	1	40
234	1	82	1	60	1	1	154	95	92	0	0	0	0	75	75	83.4	75	0	0	0	0	0	0	0	0	0	97.41	91.93	85.13	463	3.4	0.38	1.52	12	6.85	19	35		34.2	0.293	98	75.8	1	0	0	1	0	1	40
235	1	67	1	60	0	1	140	70	75	0	1	0	0	76	101	101	101	0	0	0	0	0	0	0	0	0	69.96	67.94	66.01	322	5.64	1.93	3.98	24.6	14.45	24.5	45		33.7	0.4405	149.8	76	0	0	0	0	1	1	40
236	1	66	1	42	1	0	110	90	102	0	0	0	0	84	101	101	101	0	0	0	0	0	0	0	0	0	70.14	68.14	66.47	574	6.43	0.97	4.12	55.1	8.2	25.8	20.3	12300	34.2	0.505	171	100.2	1	0	0	1	0	1	40
237	1	60	1	59.5	0	1	180	120	155	0	1	0	0	86	101	130	101	0	0	1	1	1	1	0	1	1	71.35	69.47	69.33	252	3.85	0.85	2.14	7	5.61	23.4	35	863	36.7	0.463	162	113	0	0	0	1	1	1	80
238	1	70	1	66	0	1	136	83	70	0	0	0	0	98	101	110.6	101	0	0	0	0	0	0	0	0	0	69.41	67.33	64.63	346	2.36	1	1.15	18.4	5.51	26.3	36		33.1	0.283	92	110.6	1	0	0	1	0	1	60
239	1	64	5	60	1	1	98	58	100	0	0	0	0	80	101.2	101.2	101.2	0	0	0	0	0	0	0	0	0	70.36	68.41	67.25	699	4.47	2.11	1.32	10.7	13.26	20.9	60	17835	30.5	0.393	136	81	1	0	0	1	0	1	80
240	1	67	1	50	1	1	123	78	98	0	0	0	0	71	102	153	102	1	1	1	1	1	1	0	2	4	69.11	67.17	65.23	357	3.63	0.94	1.7	27.2	8.17	22.6	49	7740	32.6	0.344	117	71	1	0	0	1	1	1	40
241	1	80	5	44	1	0	132	68	100	0	0	1	0	89.6	102	112.6	102	0	0	0	0	0	0	0	0	0	66.95	64.79	59.53	254	3.97	0.44	1.93	22.5	9.93	22.3	44		36	0.343	113	89.6	1	0	0	1	0	1	20
242	1	41	3	96.5	1	1	165	99	70	0	1	0	0	102.4	102.4	113	102.4	0	0	0	0	0	0	0	0	0	75.1	73.87	77.93	331	5.02	0.9	3.07	9	8.22	22.6	27.8	1122		0.447	140	102.4	1	0	0	1	0	1	40
243	1	70	5	60	1	1	101	68	84	0	0	0	0	80	80	103	80	0	0	0	0	0	0	0	0	0	92.54	88.12	85.67	253	3.13	1.26	1.84	103	12.01	14.6	50	2151	25	0.161	43	86	1	1	800	0	1	0	0
244	1	25	8	52	0	0	134	75	125	1	0	0	0	103	103	125	103	0	0	0	0	0	0	0	0	0	81.46	81.13	86.58	490	4.33	1	2	164	6.97	27.9	68	5748	29.2	0.423	151	76	1	0	0	1	0	1	40
245	1	83	1	67	0	0	138	80	81	0	0	0	0	81	103	113	103	0	0	0	0	0	0	0	0	0	65.72	63.59	57.61	259	2.81	1.48	1.32	47.9	5.55	24.1	62		27.6	0.356	123	79	1	0	0	1	1	0	0
246	1	74	5	43	0	0	90	62	78	0	1	0	0	90	103	113	103	0	0	0	0	0	0	0	0	0	67.08	65.09	61.37	433	2.75	0.73	1.66	12.5	6.32	20.5	50	35001	42	0.337	112	108	0	0	0	1	0	1	20
247	1	68	1	60	1	1	131	81	76	0	0	0	0	92	103	108	103	0	0	0	0	0	0	0	0	0	68.1	66.22	64.01	391	4.29	1.26	2.28	13	5.4	28.9	41		33.5	0.437	139	92	1	0	0	0	0	0	0
248	1	63	1	60	1	1	120	70	82	0	1	0	0	94	103	104	103	0	0	0	0	0	0	0	0	0	69.04	67.25	66.3	224	4.87	1.29	2.49	49	9.28	25.5	49	5445	27.7	0.407	139	122	1	0	0	0	1	1	40
249	1	44	5	73	0	0	80	60	75	0	0	0	0	96	103	103	103	0	0	0	0	0	0	0	0	0	73.62	72.33	75.76	331	3.34	1.52	1.65	32.3	5.63	27.5	63		39	0.313	106	91	0	0	0	1	1	1	40
250	1	71	5	53	1	1	141	62	80	0	0	0	0	97	123	250	123	1	1	1	1	1	1	0	2	4	54.29	53.48	50.57	124	5.57	1.09	2.94	23	5.7	29.3	37	29862	20.1	0.309	99	234	1	0	0	1	0	1	60
251	1	73	1	61	1	0	110	70	95	0	0	0	0	103	103	142	103	0	0	0	0	0	0	0	0	0	67.24	65.27	61.8	296	3.38	1.7	1.63	77.7	6.4	22.3	39	4893	23	0.34	118	105	0	0	0	0	0	1	40
252	1	82	1	60	0	1	162	112	72	0	1	0	0	85	103.6	103.6	103.6	0	0	0	0	0	0	0	0	0	65.39	63.32	57.61	244	2.68	0.47	1.2	6.92	5.92	20.2	32.6	883.5	32	0.2943	101	89	0	0	0	1	1	1	20
253	1	80	4	60	0	1	113	54	70	0	1	1	0	79.5	104	104	104	0	0	0	0	0	0	0	0	0	65.37	63.36	58.15	431	4.36	0.83	2.2	4.75	5.19	27	25	699.5	32	0.4305	141.9	80.8	0	0	0	1	1	1	100
254	1	47	4	65	1	1	180	110	130	0	0	0	0	88	104	104	104	0	0	0	0	0	0	0	0	0	71.89	70.58	73.32	644	3.9	0.72	2.28	5.5	5.38	23.2	45		36	0.297	101	88	0	0	0	1	0	1	60
255	1	57	2	67	1	0	79	58	94	0	0	0	0	103	104	140	104	0	0	1	1	1	1	0	1	1	69.45	67.87	68.35	460	4	0.84	2.87	29	8.49	27.4	45.9		33.1	0.285	110	140	0	0	0	1	0	1	60
256	1	46	2	55	1	1	145	90	80	0	0	0	0	104	104	112	104	0	0	0	0	0	0	0	0	0	72.17	70.89	73.84	428	4.55	0.62	2.3	3.09	4.96	25.6	45		32.6	0.358	125	112	0	0	0	1	0	1	20
257	1	81	1	59	0	1	120	85	106	0	0	0	0	84	104.1	104.1	104.1	0	0	0	0	0	0	0	0	0	65.14	63.13	57.68	382	4.4	0.61	2.39	45	6.21	24.5	49		29.4	0.354	113	130	1	0	0	1	0	0	0
258	1	81	5	60	1	1	145	78	92	0	0	0	0	97	104.2	104.2	104.2	0	0	0	0	0	0	0	0	0	65.07	63.06	57.61	283	3.65	0.91	2.47	203	8.93	25.3	65	399.8	26.8	0.3399	118.2	97	1	0	0	1	0	1	20
259	1	75	1	67	1	0	110	65	101	0	0	0	1	105	105	115.6	105	0	0	0	0	0	0	0	0	0	65.35	63.49	59.54	253	4.14	1.46	2.87	61.2	9.54	26.4	34	12068	30.2	0.3568	112.7	127.8	1	0	0	0	1	1	140
260	1	46	1	50	1	1	121	84	126	0	1	0	0	85	105	206	105	1	1	1	1	1	1	0	2	4	71.32	70.11	72.99	584	3.47	1.36	2.51	79.4	6.97	25	40	4715	24.1	0.406	142	85	1	0	0	1	1	1	60
261	1	77	2	65	1	1	135	70	78	0	0	0	0	87	105	135	105	0	0	1	1	1	1	0	1	1	65.04	63.15	58.71	447	3.5	0.77	1.82	20	5.47	25.8	67		34.2	0.383	134	108	1	0	0	1	1	1	40
262	1	85	1	55	0	1	118	69	78	0	1	0	1	98	105.5	107	105.5	0	0	0	0	0	0	0	0	0	63.53	61.56	55.18	337	3.19	0.55	1.47	126	11.17	29.6	63		31.6	0.376	132	98	1	0	0	1	1	0	0
263	1	55	1	61	1	1	117	80	100	1	1	0	1	99.4	106	115	106	0	0	0	0	0	0	0	0	0	68.28	66.88	67.74	351	2.82	1.12	1.91	6.75	4.57	27.6	35	894.4	30.9	0.3728	127.1	133	0	0	0	1	1	1	60
264	1	70	5	68	0	0	140	70	56	0	0	0	0	106	106	131	106	0	0	0	0	0	0	0	0	0	65.39	63.68	60.96		4.99	0.84	2.82	20	9.43	26	50	1521	39.5	0.48	163	142	1	0	0	0	0	0	0
265	1	76	4	60	0	1	154	61	91	0	0	1	0	82	107	107	107	0	0	0	0	0	0	0	0	0	63.69	61.95	57.79	332	5.32	1.94	0.89	74.8	6.77	23	70	350.3	37.1	0.358	128	94	1	0	0	0	1	1	20
266	1	78	5	72	0	1	130	70	80	0	0	0	0	95	107	108	107	0	0	0	0	0	0	0	0	0	63.4	61.63	56.98	265	3.22	1.57	1.77	1.2	5.34	28.8	56		35	0.335	109	101	0	0	0	0	1	1	40
267	1	72	1	60	1	1	160	100	115	0	1	0	0	99	107	115	107	0	0	0	0	0	0	0	0	0	64.31	62.64	59.43	383	6.54	1.24	3.86	40	13.89	22.1	19	1632	35	0.351	121	115	1	0	0	1	0	0	0
268	1	51	7	60	1	0	80	60	82	0	0	0	3	107	107	155	107	0	0	1	1	1	1	0	1	1	68.41	67.18	68.88	274	3.67	1.3	1.78	73.3	5.96	25.4	79		30	0.271	90	131	1	0	0	1	0	1	40
269	1	65	5	60	0	1	165	88	90	0	0	1	0	107	137	355	137	1	1	1	1	1	1	0	2	4	48.28	48.08	46.3	277	3.84	1.14	1.75	44.8	15.9	22.4	45		32.8	0.412	141	171	1	0	0	1	1	1	40
270	1	73	4	69	1	1	168	90	80	0	0	0	1	102	108	112	108	0	0	0	0	0	0	0	0	0	63.42	61.79	58.36	369	3.35	0.46	1.7	19	6.43	20.2	56		37	0.375	125	103	0	0	0	1	0	1	20
271	1	74	1	70	1	0	113	81	88	0	0	0	1	103	108	119	108	0	0	0	0	0	0	0	0	0	63.27	61.62	57.95	418	5.69	0.61	3.84	51	9.14	23.1	33	645.2	41.2	0.509	167	109	1	0	0	0	0	1	20
272	1	68	1	75	1	1	117	62	78	0	0	0	0	106	108	114	108	0	0	0	0	0	0	0	0	0	64.23	62.69	60.44	384	2.78	0.97	1.73	33.5	5.34	23	71		32	0.402	137	117	1	0	0	1	1	0	0
273	1	80	5	80	1	1	183	90	92	0	0	1	0	108	108.8	108.8	108.8	0	0	0	0	0	0	0	0	0	61.83	60.14	55.06	442	3.89	1.32	2.3	19.2	9.59	23.9	63		28.5	0.463	156	137	1	0	0	0	0	0	0
274	1	48	5	60	1	0	120	50	75	1	0	0	2	94	94	109	94	0	0	0	0	0	0	0	0	0	81.14	78.98	82.28	190	2.27	1.1	1.23	198	10.88	20.4	42		29.3	0.23	78	109	1	1	200	0	0	1	80
275	1	51	1	60	1	0	180	120	140	0	0	0	0	92	109	111.8	109	0	0	0	0	0	0	0	0	0	66.86	65.76	67.36	431	5.94	0.93	4.15	7	8.79	19.8	40		31.4	0.477	169	107	0	0	0	1	1	1	40
276	1	82	5	48	0	0	123	74	96	0	0	0	0	109	109	122	109	0	0	0	0	0	0	0	0	0	61.41	59.71	54.18	422	3.36	0.73	1.35	3.82	8.44	20.8	36		36	0.318	106	92	0	0	0	0	1	1	20
277	1	81	1	60	1	0	140	62	80	0	0	0	0	100	109	109	109	0	0	0	0	0	0	0	0	0	61.55	59.86	54.56	351	4.01	0.92	2.53	7	5.81	29.1	38		38.4	0.4158	133.8	101	0	0	0	1	1	1	40
278	1	49	7	60	0	1	133	87	100	0	0	0	0	109	109	122.8	109	0	0	0	0	0	0	0	0	0	67.34	66.29	68.31	523	3.37	0.88	1.85	91.7	5.94	25.9	42	1074	21.5	0.401	143	109	0	0	0	1	1	1	40
279	1	63	4	66.5	1	1	180	100	96	0	0	0	0	109	109	115	109	0	0	0	0	0	0	0	0	0	64.38	63	61.91	305	5.11	1.14	0.98	13.5	17.37	26.9	42		26.9	0.341	121	109	0	0	0	1	0	0	0
280	1	77	1	61	0	1	100	75	80	0	1	0	0	109	109	163	109	0	0	0	0	0	0	0	0	0	62.11	60.48	56.11	432	4.72	0.61	2.9	11	7.09	27	40		29	0.355	111	109	1	0	0	1	0	1	60
281	1	36	5	79	0	1	150	72	105	0	0	0	0	107	110	112	110	0	0	0	0	0	0	0	0	0	70.37	69.84	74.02	381	5.63	1.65	3.41	4	7.88	25	32	3737	30.3	0.452	155	112	1	0	0	1	1	1	20
282	1	80	4	50	0	1	210	130	100	0	0	0	0	111	111	121	111	0	0	0	0	0	0	0	0	0	60.32	58.77	53.75	418	4.76	1.59	2.91	20.5	6.32	19.4	61		39	0.482	163	102	1	0	0	0	0	0	0
283	1	58	5	63	1	1	140	70	82	0	0	0	0	110	111	118	111	0	0	0	0	0	0	0	0	0	63.89	62.73	62.73	795	4.22	1.28	2.12	211	5.41	24	31		36.7	0.389	127	110	1	0	0	0	0	1	40
284	1	27	2	60	0	0	140	49	84	0	0	0	0	112	112	132	112	0	0	0	0	0	0	0	0	0	72.46	72.51	77.15	688	3.1	0.94	0.98	9	5.37	27.8	65		30.2	0.498	157.9	68	1	0	0	1	1	1	40
285	1	40	2	60	1	0	107	80	85	0	0	0	0	79	112	144.6	112	0	0	1	1	1	1	0	1	1	67.53	66.95	70.42	807	3.52	0.93	2.59	6.13	4.79	26.3	76		34.7	0.4432	136.4	79	1	0	0	0	1	1	20
286	1	76	4	67	0	1	180	85	54	0	0	0	0	90	90	112	90	0	0	0	0	0	0	0	0	0	78.85	75.64	71.23	414	2.67	1.63	1.27	21	7.25	23.6	44		33.8	0.392	131	111	1	0	0	1	1	1	40
287	1	42	5	57	0	0	110	60	160	0	0	0	0	112	112	132	112	0	0	0	0	0	0	0	0	0	66.95	66.29	69.44	462	3.14	0.55	2.05	144	9.83	15.4	52.2	124000	28.1	0.422	137	93	1	0	0	0	0	1	20
288	1	67	3	39	1	0	136	98	95	0	0	0	0	100	112	112	112	0	0	0	0	0	0	0	0	0	61.58	60.3	58.25	453	3.79	1.19	1.78	56	3.95	27	27.8		38	0.341	114	106	0	0	0	0	1	0	0
289	1	81	1	68	0	1	150	80	76	0	0	0	0	101	112	113	112	0	0	0	0	0	0	0	0	0	59.52	58.02	52.8	349	2.91	0.61	1.36	10	8.2	22.1	59	5803	39.2	0.484	174	127	0	0	0	0	1	1	20
290	1	74	1	60	0	1	150	80	75	0	0	0	0	104	112	112	112	0	0	0	0	0	0	0	0	0	60.49	59.09	55.46	419	3.22	1.15	1.18	14.5	7.94	21.6	59		31.7	0.39	127	104	1	0	0	1	0	0	0
291	1	79	1	59.5	0	1	131	103	72	0	0	0	0	112.1	112.1	145	112.1	0	0	1	1	1	1	0	1	1	59.72	58.25	53.49	898	4.45	0.99	2.13	15	4.18	23.4	38		32.2	0.3756	115.3	112.1	0	0	0	1	0	1	60
292	1	65	1	56	0	0	96	56	116	0	0	0	0	96	96	113	96	0	0	0	0	0	0	0	0	0	74.88	72.48	71.18	539	5.2	1.26	3.35	112	20.67	19.7	22		35	0.449	159	76	1	0	0	1	0	0	0
293	1	57	1	60	1	1	106	78	112	0	0	0	0	86	113	182	113	1	1	1	1	1	1	0	2	4	62.69	61.67	61.82	445	4.16	1.19	1.76	15.2	7.88	26.9	46		26.1	0.379	129	72	1	0	0	1	1	1	40
294	1	88	1	60	1	1	94	55	89	0	1	0	0	87.8	113	113	113	0	0	0	0	0	0	0	0	0	58	56.47	49.73	426	3.23	2.11	1.42	1.25	9.65	26.1	52		34.3	0.344	120	87.8	0	0	0	1	3	1	40
295	1	73	5	64	0	0	117	64	164	0	0	0	0	105	113	125	113	0	0	0	0	0	0	0	0	0	59.98	58.65	55.25	273	6.48	0.56	4.81	15.7	8.24	20.6	49	6785	38	0.38	140	116	1	0	0	1	0	1	20
296	1	77	1	57	1	1	122	63	70	0	1	0	0	110	113	126	113	0	0	0	0	0	0	0	0	0	59.41	58.02	53.72	434	4.16	1.35	1.54	56	7.7	27.2	32	3352	32.3	0.2775	89.1	126	1	0	0	0	0	1	40
297	1	91	1	66	0	1	129	77	80	0	0	0	0	94	113.6	101	113.6	0	0	0	0	0	0	0	0	0	57.28	55.74	48.38	313	3.99	1.07	2.16	0.95	4.79	26.3	60		37.1	0.39	134	101	1	0	0	0	0	0	0
298	1	62	5	60	0	1	170	110	119	0	1	0	0	89	89	113.9	89	0	0	0	0	0	0	0	0	0	82.92	79.86	79.66	289	4.81	0.85	2.35	2.56	19.16	21.5	48		31.8	0.452	154	87.3	1	0	0	1	1	0	0
299	1	62	1	60	1	1	145	80	98	0	1	0	0	90	90	114	90	0	0	0	0	0	0	0	0	0	81.78	78.84	78.59	341	4.29	0.32	2.79	10	12.88	24.7	34		31.5	0.398	138	97	0	0	0	1	0	1	40
300	1	75	1	85	1	1	116	60	72	0	1	0	1	95	114	133	114	0	0	0	0	0	0	0	0	0	59.04	57.74	53.9	434	3.93	1.12	2.58	15	9.27	20.4	64	6306	33.6	0.381	132	95	1	0	0	0	1	1	20
301	1	53	5	60	0	0	130	80	96	0	0	0	0	91	114.3	117	114.3	0	0	0	0	0	0	0	0	0	62.62	61.77	62.71	168	2.67	5.06	0.5	79.8	8.04	22.9	65		28.4	0.284	96	86.7	1	0	0	0	0	1	40
302	1	64	1	60	0	1	116	77	92	0	1	0	3	114.5	114.5	120.1	114.5	0	0	0	0	0	0	0	0	0	60.42	59.33	57.93	544	9.05	2.91	6.65	19	8.34	23.2	48	857.9	36.5	0.431	150	93	1	0	0	1	1	1	20
303	1	76	4	60	0	1	168	83	83	0	0	0	0	115	115	132	115	0	0	0	0	0	0	0	0	0	58.27	57.01	52.96	360	4.91	0.92	3.66	15.1	6.76	20.6	48	8003	37.4	0.406	135	132	0	0	0	0	0	0	0
304	1	93	4	53.5	0	1	170	84	82	0	0	0	0	96	115.5	121	115.5	0	0	0	0	0	0	0	0	0	55.9	54.44	46.76	322	4.94	1.93	2.72	19	5.59	27.6	64	960	31	0.357	118	96	1	0	0	1	0	1	20
305	1	68	1	59.5	1	1	150	150	57	0	1	0	0	116.6	146	285	146	1	1	1	1	1	1	0	2	4	44.28	44.27	41.98	286	3.71	1.25	2.19	34.1	11.01	26.1	32.6		29	0.33	110	325	1	0	0	0	1	0	0
306	1	54	1	84	1	0	118	75	88	0	0	0	0	118	118	136	118	0	0	0	0	0	0	0	0	0	60.01	59.31	59.92	566	5.65	2.98	2.71	16	7.74	18	36	3361	37.7	0.416	140	116	1	0	0	1	1	1	20
307	1	65	4	58	1	0	150	80	104	0	0	0	0	95.1	118.5	118.5	118.5	0	0	0	0	0	0	0	0	0	57.75	56.84	55.18	582	3.4	0.85	1.3	109	11.12	18.3	40		30.5	0.39	139	108.1	1	0	0	0	1	0	0
308	1	79	1	63	0	1	173	99	100	0	0	0	0	119	119	122	119	0	0	0	0	0	0	0	0	0	55.48	54.37	49.76	239	4.6	2.69	2.92	8	21.5	21.5	38		41	0.325	106	69	1	0	0	1	0	1	40
309	1	82	1	76	0	1	130	90	86	0	1	0	0	109	119	121	119	0	0	0	0	0	0	0	0	0	55.11	53.96	48.72	315	3.07	0.58	1.46	4.91	7.75	20.5	41	4605	36.6	0.341	118	121	1	0	0	1	1	1	20
310	1	58	2	67	0	0	120	80	94	0	0	0	0	116	119	121	119	0	0	0	0	0	0	0	0	0	58.63	57.89	57.67	451	4.9	0.55	3.65	15.1	5.03	20.3	35.9	1093	45.9	0.436	155	121	1	0	0	0	0	1	40
311	1	55	7	36	0	0	101	48	95	1	0	0	0	119	119	140	119	0	0	0	0	0	0	0	0	0	59.19	58.52	58.9	470	3.45	0.6	2.46	23.8	7.06	24.1	54		30.3	0.21	71	140	1	1	200	1	0	1	80
312	1	79	1	60	0	1	140	75	90	0	1	0	1	105	119.8	119.8	119.8	0	0	0	0	0	0	0	0	0	55.02	53.95	49.36	312	3.19	1.09	1.74	72	15.01	24.6	51		26.2	0.298	109	113	0	0	0	1	0	1	20
313	1	81	1	75	0	0	100	54	68	0	1	0	1	98	121	180.4	121	0	0	0	0	0	0	0	0	0	54.11	53.07	48.09	321	4.73	1.15	2.59	47	16.32	24.1	59		32.7	0.373	121	98	1	0	0	1	0	0	0
314	1	68	4	62.5	1	1	155	88	72	0	1	0	0	121	121	126	121	0	0	0	0	0	0	0	0	0	55.83	54.98	52.68	550	5.47	1.97	4.08	5.05	6.43	26.8	45	1487	41.9	0.408	145	157	1	0	0	0	1	0	0
315	1	77	1	87	1	1	99	62	102	0	1	1	3	121.1	121.1	122	121.1	0	0	0	0	0	0	0	0	0	54.54	53.56	49.41	344	2.08	0.83	0.91	27	5.96	30.6	67	1032	28.6	0.2431	76.2	148	1	0	0	0	0	1	20
316	1	56	5	59	0	1	132	52	90	0	0	0	0	101	121.2	127.1	121.2	0	0	0	0	0	0	0	0	0	57.68	57.09	57.2	644.6	3.09	0.99	1.65	27	7.07	24.7	50		34.9	0.367	127	68	1	1	400	1	1	1	20
317	1	70	1	64	0	1	120	85	84	0	1	0	0	66	122	176	122	0	0	0	0	0	0	0	0	0	54.98	54.15	51.43	505	4.03	0.55	3.21	7	10.81	25.7	55		33.4	0.382	128	110	0	0	0	1	1	1	20
318	1	80	4	59	1	1	122	60	59	0	0	0	0	109.3	122	122	122	0	0	0	0	0	0	0	0	0	53.68	52.7	47.95	524	4.94	1.26	3.43	7	5.2	22.9	48		36.6	0.388	136	114	0	0	0	0	1	0	0
319	1	70	5	60	0	1	168	96	102	0	0	0	0	110	122	223	122	1	1	0	0	1	1	0	1	1	54.98	54.15	51.43	427	4.47	0.92	1.78	11	7.23	23	36	4645	35	0.436	139	143	0	0	0	1	1	0	0
320	1	76	1	51	1	1	147	67	69	0	0	0	0	117.1	122.4	126	122.4	0	0	0	0	0	0	0	0	0	53.96	53.05	49.12	548	3.71	0.47	2.61	36	9.04	25.3	47	11463	32.4	0.3063	108	123	1	0	0	0	1	0	0
321	1	52	1	63	1	1	95	65	72	0	1	0	0	99	99	123	99	0	0	0	0	0	0	0	0	0	75.03	73.19	75.14	404	5.62	1.75	3.32	13.2	16.96	23.5	65		40	0.325	118	81	1	0	0	1	0	1	40
322	1	70	1	47	0	0	121	77	118	0	0	1	0	100	123	123	123	0	0	0	0	0	0	0	0	0	54.43	53.64	50.93	349	4.38	0.62	2.74	46	12.43	27.9	30	11571	23.9	0.352	119	152	1	0	0	0	1	1	40
323	1	86	1	60	0	1	180	90	86	0	0	0	1	115	124	154	124	0	0	0	0	0	0	0	0	0	51.94	50.96	45.07	239	4.47	1.18	3.06	85.8	6.36	21	50	1630	31	0.3821	128.6	154	1	0	0	1	0	1	20
324	1	79	1	48	0	1	127	97	75	0	0	0	1	120	124	158	124	0	0	0	0	0	0	0	0	0	52.73	51.85	47.34	472	3.46	0.43	1.18	117	10.14	20.8	50	10791	23	0.438	143	132	1	0	0	1	0	1	20
325	1	36	7	60	0	0	138	46	104	0	0	0	0	126	126	141	126	0	0	0	0	0	0	0	0	0	59.51	59.71	62.81	814	3.56	0.71	2.58	17.9	8.95	25.1	60	8553	29.2	0.464	156	50	1	0	0	1	1	1	40
326	1	80	4	51	0	1	165	98	88	0	0	0	0	126	126	129	126	0	0	0	0	0	0	0	0	0	51.58	50.77	46.11	578	4.18	0.75	1.35	8.66	4.65	31.3	56	2626	31.2	0.415	139	97	1	0	0	0	0	0	0
327	1	83	4	76	0	1	150	80	65	0	1	0	0	116	126	151	126	0	0	0	0	0	0	0	0	0	51.24	50.39	45.15	471	4.65	2.05	2.64	29	6.92	23.7	60	2141	41.7	0.255	87	116	1	1	200	1	1	0	0
328	1	76	5	60	1	1	143	74	70	0	0	0	1	118	126	153.7	126	0	0	0	0	0	0	0	0	0	52.06	51.3	47.43	498	3.07	0.84	1.87	25.4	10.64	22.9	65	3013	31.7	0.4261	142.4	112	1	0	0	1	0	1	80
329	1	62	1	72	1	1	150	80	88	0	0	0	0	123	127	136	127	0	0	0	0	0	0	0	0	0	53.47	52.98	51.83	509	5.3	0.66	2.94	8	4.51	22.8	54		41.3	0.388	132	123	0	0	0	1	1	0	0
330	1	68	3	60	0	1	100	70	93	0	0	0	0	127	127	143	127	0	0	0	0	0	0	0	0	0	52.59	52	49.69	420	6.61	0.78	3.66	17.8	5	21	37		40	0.396	128	138	1	0	0	0	0	1	20
331	1	82	1	62	0	1	132	78	95	0	0	0	0	118	128	132	128	0	0	0	0	0	0	0	0	0	50.37	49.61	44.61	442	3.88	0.67	2.03	20	7.03	26.6	48	18720	37	0.36	126	118	0	0	0	1	0	1	60
332	1	71	1	55	0	1	119	65	82	0	0	0	0	114	129	129	129	0	0	0	0	0	0	0	0	0	51.19	50.62	47.74	593	4.4	0.92	2.41	42.8	7.09	22.1	27.9	4141	30.6	0.37	124	114	1	0	0	1	0	1	40
333	1	69	5	60	0	0	120	80	100	0	0	0	0	129.1	129	216	129	1	1	1	1	1	1	0	2	4	51.45	50.92	48.42	366	4.47	1.05	2.69	7	8.95	25.8	44		31	0.322	104	210	1	0	0	1	0	1	40
334	1	78	1	50	1	1	117	74	82	0	1	0	0	109	109	130	109	0	0	0	0	0	0	0	0	0	61.97	60.32	55.72	304	4.11	2.18	2.16	85	14.94	27.9	45	9000	27.5	0.2978	98	93	1	0	0	0	1	1	60
335	1	78	2	50	0	0	144	88	92	0	0	0	0	94	120	130	120	0	0	0	0	0	0	0	0	0	55.03	53.99	49.61	382	4.98	1.58	2.11	15.5	5.09	25.4	60		30.6	0.382	136	94	1	0	0	0	0	1	40
336	1	63	1	60	1	1	71	49	106	0	0	0	0	121.6	130	141	130	0	0	0	0	0	0	0	0	0	51.8	51.41	50.03	438	3.88	0.79	1.77	7.04	7.68	26.9	35	3395	35.2	0.5031	169.6	121.6	0	0	0	1	0	1	40
337	1	73	5	55	0	1	170	80	75	0	0	0	0	122	130	130	130	0	0	0	0	0	0	0	0	0	50.45	49.89	46.64	384	6.01	1.44	3.73	7	14.24	13.5	51		46.7	0.428	149	124	1	0	0	0	1	0	0
338	1	74	1	60.5	0	1	130	80	64	0	0	0	0	130	130	146	130	0	0	0	0	0	0	0	0	0	50.33	49.75	46.31	530	4.81	1.08	3.29	23.6	5.72	24.8	62		36.6	0.348	122	141	0	0	0	0	1	1	40
339	1	26	7	63	0	0	120	70	70	0	1	0	0	81	131	175.3	131	0	0	0	0	0	0	0	0	0	60.12	60.98	64.29	535	3.45	1.26	1.96	34.8	4.82	26	61		36.8	0.38	143	81	1	0	0	1	1	1	20
340	1	82	4	60	0	1	120	80	88	0	0	0	0	131	131	142	131	0	0	0	0	0	0	0	0	0	48.95	48.3	43.38	547	2.96	0.6	1.44	11	4.7	26.1	67		36	0.359	122	93	1	0	0	0	1	0	0
341	1	86	5	60	1	1	75	56	126	0	0	1	0	133	133	134	133	0	0	0	0	0	0	0	0	0	47.63	47.01	41.41	537	2.62	0.69	0.97	7.89	13.68	22.9	47	2008	30	0.453	137	101	1	0	0	1	0	0	0
342	1	74	4	50	1	1	169	105	164	0	0	0	0	134	134	145	134	0	0	0	0	0	0	0	0	0	48.48	48.04	44.65	492	5.63	0.77	3.24	68	6.91	25.8	33	1544	33.7	0.505	169	106	1	0	0	0	0	0	0
343	1	60	5	63	0	1	135	78	78	0	1	0	1	110	134	238.5	134	1	1	0	0	1	1	0	1	1	50.34	50.13	49.26	395	3.17	0.89	2.03	103	10.81	23.3	48	6815	24.5	0.359	119	150.8	1	0	0	1	1	1	40
344	1	81	4	62.5	0	1	135	85	88	0	1	0	0	134	134	218	134	1	1	1	1	1	1	0	2	4	47.7	47.17	42.5	844	4.39	1.09	2.77	3.25	5.61	24.9	65	309	35.6	0.3339	116.5	168.9	0	0	0	0	1	1	40
345	1	74	5	59	0	1	150	113	130	0	0	0	0	114	135	156	135	0	0	0	0	0	0	0	0	0	48.04	47.63	44.25	188	3.68	0.9	1.72	99.1	8.82	15.3	51		27	0.477	158	156	1	0	0	1	0	1	80
346	1	78	1	67	0	0	182	68	47	0	0	0	0	112.2	135.1	136	135.1	0	0	0	0	0	0	0	0	0	47.55	47.09	42.98	474	4.21	0.98	3.16	23	9.22	20.8	82		25.8	0.3805	131.5	164	1	0	0	0	0	1	40
347	1	76	4	80	0	1	93	46	76	0	1	0	1	87	135.2	163.1	135.2	0	0	0	0	0	0	0	0	0	47.72	47.3	43.55	168	3.54	1.21	2.15	132	2.34	17.9	70	2377	22.9	0.3024	106.1	122	1	0	0	1	0	1	40
348	1	60	5	67	0	1	175	74	78	0	1	0	0	118	136	138	136	0	0	0	0	0	0	0	0	0	49.42	49.28	48.39	528	3.63	0.88	1.99	6	7.91	24.4	69	9079	30.5	0.37	121	118	0	0	0	0	0	1	60
349	1	76	4	60	0	1	140	70	110	0	1	0	1	131	136	169	136	0	0	1	1	1	1	0	1	1	47.38	46.97	43.24	663	3.8	0.93	1.65	14.4	17.64	20.9	43	9468	35.6	0.218	79	131	1	1	200	1	1	1	40
350	1	93	4	60	1	1	189	74	80	0	0	0	0	122	122	137	122	0	0	0	0	0	0	0	0	0	52.25	51.11	43.76	496	4.3	0.61	2.52	8.48	3.94	30	51	2194	31	0.204	67.9	137	0	1	400	1	0	0	0
351	1	79	1	67	1	1	116	80	102	0	0	0	0	130	137	142	137	0	0	0	0	0	0	0	0	0	46.63	46.21	41.97	247	5.15	2.31	1.96	2.39	7	28.8	70		30.7	0.391	133	136	1	0	0	1	1	1	40
352	1	58	2	60	1	0	96	50	96	0	0	0	0	112	112	137.3	112	0	0	0	0	0	0	0	0	0	63.19	62.09	62.05	409	4.53	0.56	2.38	96.1	13.06	25.7	9.5		33.7	0.344	112	80.7	1	0	0	1	1	1	60
353	1	70	1	59.5	0	0	85	55	80	0	0	0	0	138	138	139	138	0	0	0	0	0	0	0	0	0	47.22	46.97	44.32	533	4.14	0.97	2.53	79.9	6.54	25.8	43	9599	31.2	0.3707	126.2	107	1	0	0	0	1	1	40
354	1	64	5	60	0	1	160	80	90	0	1	0	1	117.3	138	138	138	0	0	0	0	0	0	0	0	0	47.98	47.83	46.22	412	6.32	1.99	4.45	4.79	11.55	21.3	50		37	0.432	156	135.4	1	0	0	1	0	0	0
355	1	77	4	69.5	1	1	170	90	72	0	0	0	0	139.8	139.8	152	139.8	0	0	0	0	0	0	0	0	0	45.69	45.38	41.53	479	6.69	1.77	4.21	16.5	7.57	28	68		26.2	0.33	106	152	0	0	0	1	0	1	40
356	1	56	2	60	1	1	165	120	156	0	0	0	0	140	140	155	140	0	0	0	0	0	0	0	0	0	48.28	48.33	48.05	279	4.99	1.78	1.66	2	7.77	26.9	39	14153	33	0.49	154	155	0	0	0	1	0	1	20
357	1	68	1	60	1	1	119	79	115	1	0	0	1	112	140	178	140	0	0	0	0	0	0	0	0	0	46.63	46.47	44.17	370	3.57	0.67	1.59	179	8.42	24.5	43	7167	24.2	0.42	124	143	1	0	0	1	0	1	60
358	1	72	1	60	1	0	158	92	68	0	0	0	0	122	140	140	140	0	0	0	0	0	0	0	0	0	46.16	45.93	42.94	465	3.93	1.76	2.21	50	6.43	22.7	34		32.6	0.367	131	126	1	0	0	1	1	0	0
359	1	77	1	76	0	1	112	61	94	0	1	0	0	117	141	151	141	0	0	0	0	0	0	0	0	0	45.21	44.94	41.11	279	3.6	0.66	2.29	53.4	16.31	19.2	43	13177	30.2	0.191	53	130	0	1	400	1	1	1	40
360	1	28	3	90	0	1	125	103	84	0	1	0	0	120	120	142	120	0	0	0	0	0	0	0	0	0	66.11	66.47	70.48	588	4.74	1	3.43	11.2	9.53	20.3	42	1728	18.5	0.53	180	114	1	0	0	1	1	1	120
361	1	47	2	54	0	0	109	57	78	0	0	0	0	139.5	143	151	143	0	0	0	0	0	0	0	0	0	48.53	48.87	49.89	293	4.17	1.2	2.09	383	5.39	24.5	67		30.1	0.4699	158.5	106.6	1	0	0	1	1	1	40
362	1	66	1	66	0	1	126	82	104	0	1	0	0	130	130	145	130	0	0	0	0	0	0	0	0	0	51.37	50.92	48.99	402	4.01	1.09	2.37	78.3	21.29	21.7	44	8562	34.5	0.453	170	97	1	0	0	1	1	1	20
363	1	73	1	60	0	1	153	97	110	0	0	1	0	147	147	156	147	0	0	0	0	0	0	0	0	0	43.35	43.29	40.2	408	4.49	0.74	2.65	145	6.77	25.7	43	3496	28.8	0.355	119	131	1	0	0	1	1	1	40
364	1	83	1	70	1	1	160	75	90	0	0	0	0	125	125	147	125	0	0	0	0	0	0	0	0	0	51.75	50.86	45.59	487	2.02	0.51	0.82	8.86	24.95	24.5	63		35.4	0.345	123	124.1	0	0	0	0	0	1	20
365	1	55	7	50	1	0	103	54	118	1	0	0	0	131	147	151	147	0	0	0	0	0	0	0	0	0	45.61	45.86	45.62	526	4.02	1.87	1.92	76.4	4.61	20.6	66		29.5	0.231	74	151	1	1	200	1	0	1	60
366	1	39	1	63	1	1	130	90	110	0	1	0	0	148	148	161	148	0	0	0	0	0	0	0	0	0	48.1	48.79	50.63	654	1.96	0.53	1.27	75	6.75	21.3	34	28589	25.9	0.3773	128.3	65	1	0	0	1	1	1	40
367	1	54	1	60	1	0	115	60	135	0	0	0	0	124	124	148	124	0	0	0	0	0	0	0	0	0	56.45	56.01	56.43	671	3.25	0.93	2.1	72.9	9.98	12.3	28		42.6	0.389	129	88	1	0	0	0	1	1	20
368	1	75	1	60	1	0	120	95	142	0	0	0	1	148.5	148.5	157	148.5	0	0	0	0	0	0	0	0	0	42.61	42.56	39.16	676	4.24	0.83	2.55	13	5.36	23.4	51	1627	39.8	0.381	132	157	0	0	0	1	1	0	0
369	1	35	4	61.5	0	0	184	107	90	0	0	0	0	152	152	152	152	0	0	0	0	0	0	0	0	0	47.45	48.36	50.42	411	3.52	2.36	1.69	9	6.52	28.2	50		32.6	0.361	115	152	0	0	0	0	1	1	40
370	1	76	1	60	1	1	180	100	130	0	0	0	0	130	130	153	130	0	0	0	0	0	0	0	0	0	50.09	49.49	45.67	457	5.84	0.9	3.82	11	8.97	27.6	45		32.3	0.453	172	120	1	0	0	0	0	1	40
371	1	76	5	60	0	1	155	103	116	0	1	0	0	154	154	157	154	0	0	0	0	0	0	0	0	0	40.64	40.7	37.21	469	5.79	2.01	3.12	12.5	38.82	20.3	27	26450	28	0.281	97	129	1	0	0	1	0	1	20
372	1	65	1	56	1	0	101	42	78	0	0	0	0	157	157	159	157	0	0	0	0	0	0	0	0	0	40.81	41.09	39.27	320	4.29	0.75	2.41	22	16.79	25.8	53		34	0.41	135	159	0	0	0	1	1	0	0
373	1	90	1	75	0	1	135	70	70	0	1	0	0	131.4	157	157	157	0	0	0	0	0	0	0	0	0	38.5	38.46	32.95	293	4.41	1.66	2.45	19.1	5.78	26.3	64	1987	29	0.3296	117.3	176.4	0	0	0	1	1	1	20
374	1	74	1	60	0	0	100	80	84	0	0	0	0	143	159	159	159	0	0	0	0	0	0	0	0	0	39.26	39.44	36.31	729	4.65	1.12	2.34	9.5	8.5	20.3	35		35.5	0.447	155	143	1	0	0	0	1	0	0
375	1	40	2	60	0	0	80	50	100	0	0	0	0	145	259	523	259	1	1	1	1	1	1	0	2	4	24	25.45	25.56	418	5.23	3.27	2.7	12	12.98	14.3	28		37.9	0.221	74	523	1	1	200	1	0	0	0
376	1	72	1	66.5	0	1	127	74	92	0	0	0	0	160.9	160.9	169	160.9	0	0	0	0	0	0	0	0	0	38.87	39.12	36.29	603	4.4	1.67	2.21	27.1	7.16	28.1	40	2297	32	0.4761	152.1	115.5	1	0	0	1	1	1	80
377	1	77	5	66	1	1	152	83	45	0	1	0	1	119	161	196	161	0	0	0	0	0	0	0	0	0	38.38	38.56	35.02	435	5.29	1.47	2.74	13.4	5.91	24	64	4860	29.3	0.336	115	114	1	0	0	1	0	1	20
378	1	69	5	76.5	1	0	100	80	92	0	0	0	0	131	161.3	161.3	161.3	0	0	0	0	0	0	0	0	0	39.05	39.34	36.96	325	4.6	1.04	2.5	207	12.53	23.1	60		37.6	0.447	151	89	1	0	0	1	0	1	20
379	1	52	1	60	0	1	102	63	78	0	1	0	0	162.2	162.2	173	162.2	0	0	0	0	0	0	0	0	0	40.8	41.4	41.36	513	3.77	0.77	1.2	22	23.4	20.2	40		35.1	0.3307	113.7	76	1	0	0	1	1	1	80
380	1	19	7	60	1	0	98	65	114	0	0	0	0	145	145	163	145	0	0	0	0	0	0	0	0	0	56.1	57.81	59.73	585	3.47	2.23	1.43	31.6	10.94	27.6	65	914.7	26.8	0.285	92	45	1	0	0	1	0	1	40
381	1	64	1	60	1	1	100	60	115	1	0	0	0	123	263	522	263	1	1	1	1	1	1	0	2	4	21.65	22.72	21.2	278	2.32	0.59	1.41	198	10.88	25.3	31		20.5	0.34	118	522	1	0	0	0	0	1	40
382	1	77	1	68	1	1	148	71	70	0	0	0	0	164	164	168	164	0	0	0	0	0	0	0	0	0	37.52	37.75	34.24	690	5.01	1.95	2.34	58.5	4.27	29.1	44	9942	34.4	0.34	111	168	1	0	0	0	1	1	60
383	1	66	5	60	0	1	140	90	110	0	0	1	0	144	144	166	144	0	0	0	0	0	0	0	0	0	45.28	45.25	43.29	515	4.61	8.03	2.77	19	5.66	15.6	49		33.3	0.423	139	104	1	0	0	1	1	1	20
384	1	81	4	60	0	1	110	60	82	0	0	0	0	145	168	168	168	0	0	0	0	0	0	0	0	0	36.09	36.34	32.34	189	3.18	1	1.28	10	10.82	21	54	478.9	31	0.304	96	115	0	0	0	1	0	1	20
385	1	82	5	67.5	0	0	120	70	96	0	0	0	1	155	169	172	169	0	0	0	0	0	0	0	0	0	35.75	36	31.88	409	2.38	0.93	1.13	9.31	4.68	23.5	47		33.7	0.1459	48.2	176	1	1	400	1	0	1	20
386	1	63	3	76	1	1	151	116	99	0	0	0	1	150	150	169.1	150	0	0	0	0	0	0	0	0	0	43.42	43.58	42.08	711	6.38	1.92	4.82	5	8.8	20.5	32	1261	37.3	0.5159	181.4	130	0	0	0	1	1	1	40
387	1	63	1	45	1	1	110	70	79	0	0	0	2	147	147	169.9	147	0	0	0	0	0	0	0	0	0	44.51	44.61	43.13	308	3.16	1.21	1.66	258	10.51	28.9	58	25886	13.6	0.2446	78.1	127	1	0	0	0	0	1	40
388	1	85	5	60	0	1	136	50	88	0	0	0	2	153	153	170.4	153	0	0	0	0	0	0	0	0	0	40.16	40.08	35.21	236	2.71	1.29	1.42	31.6	4.98	25.4	65		28.5	0.3553	116.2	99.3	1	0	0	0	1	0	0
389	1	79	1	65	0	1	165	85	88	0	1	0	1	154	154	177	154	0	0	0	0	0	0	0	0	0	40.36	40.38	36.43	341	3.49	1.24	1.82	141	10.92	23.6	56	683.9	29.4	0.2784	90.6	242	0	0	0	0	1	1	40
390	1	65	3	55	0	0	110	78	90	0	0	0	0	153	178	178	178	0	0	0	0	0	0	0	0	0	34.95	35.54	33.74	510	3.15	0.54	2.17	10.8	8.09	18.2	38	3261	34.7	0.285	94	140	0	0	0	1	0	1	40
391	1	73	2	60	0	1	131	73	98	0	1	0	0	134.7	179.7	203	179.7	0	0	0	0	0	0	0	0	0	33.84	34.34	31.53	327	3.78	1.99	1.97	9.58	7.69	21.8	68	379.9	34.4	0.3271	113.8	246	1	0	0	0	1	1	40
392	1	58	3	60	0	0	110	70	56	0	0	0	0	163	163	181	163	0	0	0	0	0	0	0	0	0	39.77	40.27	39.42	799	4	1.13	2.41	9.5	11.61	23.6	23		33	0.427	148	168	0	0	0	1	0	1	40
393	1	82	1	68	0	1	110	60	112	0	0	0	0	181.1	181.1	187	181.1	0	0	0	0	0	0	0	0	0	32.82	33.24	29.32	483	4.03	0.65	1.86	30.3	6.6	23.6	45	1732	34.9	0.301	99	109	1	0	0	1	1	1	40
394	1	85	1	60	0	1	170	80	98	0	1	0	0	172	181.3	236.4	181.3	0	0	0	0	0	0	0	0	0	32.57	32.95	28.67	367	4.09	1.07	1.36	46	12.79	21.2	53		30.2	0.309	103	254	0	0	0	1	1	1	20
395	1	78	1	60	1	1	142	72	92	0	0	0	0	144	183	258	183	0	0	0	0	0	0	0	0	0	32.69	33.18	29.78	323	4.76	1.03	2.72	23	7.61	23.1	58		29.2	0.299	99	144	1	0	0	0	0	1	60
396	1	63	5	84	1	1	128	71	94	0	0	0	0	186	186	243.4	186	0	0	1	1	1	1	0	1	1	33.29	34	32.45	671	4.21	1.5	2.54	74	7.44	26.2	60	578.2	23.6	0.2753	86.8	243.4	1	0	0	1	1	1	20
397	1	85	1	45	0	0	119	85	99	0	1	1	0	115	115	226	115	1	1	1	1	1	1	0	2	4	57.12	55.73	49.72	288	2.31	0.53	1.29	8	37.19	8.8	74	5922	20	0.334	105	115.1	1	0	0	1	0	1	20
398	1	53	3	53.5	0	0	87	51	130	0	0	0	0	180	180	189	180	0	0	0	0	0	0	0	0	0	35.76	36.57	36.22	764	6.91	1.17	3.53	5.5	9.86	30.1	60		30.4	0.384	127	118	0	0	0	1	1	1	40
399	1	76	1	54	1	1	135	75	96	0	0	0	0	189	189	213	189	0	0	0	0	0	0	0	0	0	31.56	32.13	29.05	419	4.3	1.44	2.54	13	7.55	24.9	33		37.8	0.446	149	213	1	0	0	1	0	0	0
400	1	59	1	66	0	1	110	80	78	0	0	0	0	191	191	207	191	0	0	0	0	0	0	0	0	0	32.6	33.42	32.32	740	4.28	0.62	3.49	40.4	4.03	13	70	5402	33	0.544	168	166	0	0	0	1	0	1	40
401	1	67	5	82.5	0	1	111	83	96	0	1	0	0	122	122	293	122	2	1	2	1	2	1	0	2	4	55.41	54.63	52.53	528	5.31	3.36	1.7	129	7.31	23.8	71	2529	26.6	0.416	151	122	1	0	0	1	1	1	20
402	1	79	1	50	1	1	127	71	88	0	0	0	0	134	196	250	134	1	1	1	1	1	1	0	2	4	29.97	30.57	27.22	561	4.2	1.46	2.58	44	4.91	28.6	37	4847	33.4	0.369	128	250	1	0	0	1	1	1	40
403	1	82	5	60	0	1	135	72	32	0	1	0	0	198.8	198.8	201	198.8	0	0	0	0	0	0	0	0	0	29.26	29.85	26.2	517	4.31	0.77	2.39	8	10.55	21.7	67		27.5	0.2821	100.1	168	1	0	0	0	0	1	40
404	1	74	1	71	0	1	128	56	56	0	0	0	0	165	165	258	165	1	1	1	1	1	1	0	2	4	37.5	37.79	34.72	305	4.61	4.17	2.26	218	7.81	18.9	77	211.2	29.6	0.244	81	144	1	1	200	1	1	1	60
405	1	48	5	57	0	0	130	80	96	0	0	0	0	202	202	207	202	0	0	0	0	0	0	0	0	0	31.57	32.67	32.63	647	4.87	1.71	3.38	7.73	7.84	25.4	41		25.4	0.234	76	120	0	1	200	1	0	1	40
406	1	72	5	49	1	1	242	140	140	0	1	0	0	114	114	233	114	2	1	2	1	2	1	0	2	4	59.48	58.22	55.05	561	6.32	1.26	3.05	78.5	19.75	23.5	51		38.4	0.472	148	123	1	0	0	1	0	1	60
407	1	69	1	60	1	1	203	84	67	0	0	0	0	198	207.1	218	207.1	0	0	0	0	0	0	0	0	0	28.69	29.49	27.32	676	5.57	1.96	3.59	232	5.14	25.4	58	1145	32.8	0.367	131	236	0	0	0	0	1	1	20
408	1	73	5	60	1	1	170	90	90	0	0	0	0	207	207.9	258	207.9	0	0	1	1	1	1	0	1	1	28.27	29.02	26.44	631	5.01	1.97	2.43	42.7	11.13	23.5	61		37	0.371	131	235	0	0	0	0	1	0	0
409	1	72	1	55	0	1	120	60	70	0	0	0	0	214	214	563	214	2	1	2	1	2	1	0	2	4	27.34	28.15	25.71	523	4.68	1.68	2.96	75	5.56	28.1	43		37	0.328	102	563	1	0	0	1	1	1	80
410	1	73	1	62	0	1	80	50	92	0	0	0	0	216.1	216.1	282	216.1	0	0	1	1	1	1	0	1	1	26.95	27.75	25.23	565	6.32	2.11	2.28	85.2	11.27	19.4	28	17808	27.1	0.4	131	280.9	1	0	0	0	1	1	40
411	1	73	1	60	1	1	150	95	89	0	0	0	2	224	224	231	224	0	0	0	0	0	0	0	0	0	25.78	26.63	24.16	666	3.62	0.59	2.38	11	6.8	23.8	60	18556	29.1	0.5536	182.6	170	0	0	0	1	0	0	0
412	1	66	1	56	0	1	189	116	84	0	0	0	0	225	225	243	225	0	0	0	0	0	0	0	0	0	26.11	27.04	25.24	376	4.58	0.96	3.32	6	5.62	27.2	57	6842	32.1	0.4597	159.3	163.3	3	0	0	0	1	1	40
413	1	86	2	60	0	1	154	67	68	0	0	0	0	202	228	356	228	1	1	1	1	1	1	0	2	4	24.49	25.24	21.58	519	3.7	1.17	1.38	42.2	6.31	23.8	50	35000	21.2	0.2795	93.9	202.1	1	0	0	1	0	1	40
414	1	27	5	68	0	0	120	40	120	1	0	0	0	157	231.1	423.2	231.1	1	1	1	1	1	1	0	2	4	29.64	31.43	32.14	517	4.72	2.5	0.99	149	7.56	23.4	25	11120	30.5	0.326	104	157	1	0	0	1	1	0	0
415	1	71	5	60	0	1	120	63	110	0	0	0	2	214	232	429.1	232	1	1	3	1	3	1	0	2	4	24.81	25.72	23.48	515	2.49	1.87	0.84	112	7.06	21.5	51	5284	20.4	0.307	105.1	214.3	1	0	0	1	0	1	20
416	1	72	1	55	0	1	161	97	122	0	1	1	0	153	238	281	238	0	0	1	1	1	1	0	1	1	23.98	24.9	22.61	405	6.28	1.02	4.7	64.5	12.32	26.6	47	5141	31.1	0.2965	100.4	264	1	0	0	1	0	1	40
417	1	57	1	65	1	1	110	72	68	0	0	0	0	239	239	242	239	0	0	0	0	0	0	0	0	0	24.88	25.98	24.99	634	4.28	0.52	3.03	89.4	12.69	19.9	55		34.4	0.426	155	121	1	0	0	0	1	1	40
418	1	74	1	60	0	1	100	72	120	0	1	1	1	219	219	241.7	219	0	0	0	0	0	0	0	0	0	26.44	27.26	24.65	659	2.66	1.02	1.04	112	6.15	20.8	40		27	0.401	140	94	1	0	0	1	0	0	0
419	1	69	5	70	1	1	160	73	64	0	1	0	0	242	242	489	242	2	1	3	1	3	1	0	2	4	23.67	24.64	22.63	572	3.74	1.47	1.69	0.93	8.05	22.2	79	7534	35.4	0.29	102	242	1	0	0	0	1	1	120
420	1	60	1	55	0	0	117	76	82	0	1	0	0	220	220	246.6	220	0	0	0	0	0	0	0	0	0	27.3	28.29	27.05	509	3.17	1	1.17	57	8.8	30.4	40	12150	25.5	0.332	112	434	1	0	0	1	0	0	0
421	1	50	1	70	0	1	126	69	201	0	0	0	0	229	229	250	229	0	0	0	0	0	0	0	0	0	26.85	28.03	27.65	433	4.25	1.18	2.18	83	14.67	16.5	31	2388	26.2	0.419	150	103	1	0	0	0	1	1	40
422	1	73	1	60	1	1	176	81	82	0	0	0	0	210	250	278	250	0	0	1	1	1	1	0	1	1	22.51	23.46	21.15	455	4.71	0.97	2.85	13	7.18	17.6	51	35001	31.6	0.33	108	220	0	0	0	1	1	0	0
423	1	39	5	75	0	0	119	55	92	0	0	0	0	252	252	262	252	0	0	0	0	0	0	0	0	0	24.94	26.4	26.6	497	2.63	0.93	1.07	155	5.9	23.3	50	3388	19.7	0.24	81	227	1	0	0	1	0	1	40
424	1	75	5	50	0	1	180	65	85	0	1	0	0	125.4	125.4	290	125.4	2	1	3	1	3	1	0	2	4	52.49	51.73	48.04	118	5.13	3.46	2.61	113	9.75	25.1	66	13825	21.8	0.2163	73.4	290	1	1	200	0	0	1	40
425	1	80	4	90	0	1	190	110	106	0	1	0	2	209	259	307	259	0	0	1	1	1	1	0	1	1	21.2	22.11	19.3	548	4.11	0.93	3	17.3	20.56	27	64	781.6	25	0.1745	57.8	300	1	1	400	1	1	1	80
426	1	78	1	60	0	1	166	92	80	1	0	0	0	259	259	507	259	1	1	1	1	1	1	0	2	4	21.3	22.22	19.57	568	3.23	0.57	1.84	3.12	16.73	12.2	25		34.9	0.368	116	507	0	0	0	1	1	0	0
427	1	62	1	60	0	1	147	73	70	0	0	0	1	239	239	266	239	0	0	0	0	0	0	0	0	0	24.5	25.54	24.13	501	5.41	0.92	2.85	75	4.26	19.1	56		28.8	0.237	80	236.3	0	1	200	0	1	1	60
428	1	64	2	60	0	1	115	57	82	0	0	0	0	259	259	271	259	0	0	0	0	0	0	0	0	0	22.06	23.13	21.59	672	4.62	1.18	2.62	72.1	5.75	20	71	6160	26.7	0.409	137	228	0	0	0	0	1	1	40
429	1	72	5	60	0	0	129	80	150	0	0	1	0	297	297	299	297	0	0	0	0	0	0	0	0	0	18.25	19.28	17.3	862	3.19	0.98	0.89	10.5	6.91	20.5	39		33.9	0.399	136	231	0	0	0	1	1	0	0
430	1	74	1	50	0	1	194	74	83	0	1	0	0	290	300	464	300	1	1	1	1	1	1	0	2	4	17.93	18.95	16.85	506	5.58	1.89	4.19	11.9	12.41	19.5	66		32	0.308	99	464	0	0	0	1	0	1	20
431	1	70	5	60	0	1	93	54	74	0	0	0	2	174	358	750.5	358	1	1	1	1	1	1	0	2	4	14.56	15.63	14	521	3.59	1.81	1.46	41	6.29	19.8	50	1642	21.1	0.3645	125.9	174	1	0	0	1	1	1	80
432	1	68	5	56	1	1	148	70	77	0	1	0	1	290	301	508	301	1	1	1	1	1	1	0	2	4	18.13	19.21	17.51	440	5.12	0.89	3.28	77.1	7.6	21	59	30010	26.4	0.3038	101.8	296.7	1	0	0	1	0	1	40
433	1	78	1	68	0	1	198	83	80	0	0	0	0	290	304	367.2	304	0	0	1	1	1	1	0	1	1	17.48	18.47	16.12	580	9.3	1.4	6.67	10.1	10.3	24	49		33.5	0.273	92	364	0	0	0	0	1	0	0
434	1	67	1	82.5	0	1	115	65	67	0	0	0	1	305	305	353	305	0	0	1	1	1	1	0	1	1	17.89	18.98	17.35	555	3.53	1.25	1.52	4.82	4.98	19.1	62		30	0.242	82	387	1	0	0	0	1	0	0
435	1	70	1	50	1	1	152	91	78	1	0	1	0	301.4	307	1074.9	307	3	1	3	1	3	1	0	2	4	17.6	18.67	16.85	666	3.58	1.14	1.77	4.27	5.99	33.7	45		33.6	0.4299	137.4	1074.9	1	0	0	0	0	0	0
436	1	81	1	53.5	0	0	115	85	108	0	1	0	0	239	239	376	239	1	1	1	1	1	1	0	2	4	23.36	24.19	21.12	337	5.01	0.91	3.08	26.9	11.48	27.3	37		32.2	0.355	110	245	1	0	0	1	1	1	40
437	1	69	5	60	0	1	174	60	96	0	1	0	1	254	309.3	330	309.3	0	0	1	1	1	1	0	1	1	17.49	18.56	16.82	776	2.75	0.72	1.35	116	10.21	22.7	68		24	0.207	60	254	1	1	400	0	0	1	60
438	1	89	1	58	0	1	135	70	68	1	1	0	0	97	300	506.2	300	1	1	1	1	1	1	0	2	4	17.35	18.26	15.17	365	5.97	0.58	4	11.7	8.67	11.2	41		29.5	0.243	79	506.2	0	0	0	0	1	0	0
439	1	68	4	47	0	1	162	78	98	0	0	0	1	334	309	833	309	2	1	3	1	3	1	0	2	4	17.55	18.64	16.96	367	3.4	0.6	1.42	20	7.7	4.6	60		26.4	0.235	76	444	0	1	200	0	1	0	0
440	1	56	5	66.5	1	1	180	89	82	0	1	0	0	339.6	309	376	309	0	0	1	1	1	1	0	1	1	18.18	19.39	18.45	344	6.71	0.96	3.84	18.1	5.48	22.2	50		19	0.266	85.7	347.6	1	0	0	1	1	1	60
441	1	74	5	68	0	1	172	85	90	0	1	0	2	330	309	396	309	0	0	3	1	3	1	0	1	3	17.29	18.32	16.26	529	3.89	0.97	1.91	45	6.46	20.4	64		29.5	0.224	77	396	0	0	0	0	1	0	0
442	1	58	4	63.5	0	1	150	99	89	0	1	0	0	349	309	713	309	2	1	3	1	3	1	0	2	4	18.06	19.25	18.19	573	5.76	1.98	2.11	69.6	11.55	25.5	33	29889	29.8	0.318	106	301	1	0	0	0	1	0	0
443	1	58	5	60	0	1	170	70	70	0	1	0	1	97	200	450.2	200	2	1	2	1	2	1	0	2	4	30.9	31.8	30.78	512	4.02	0.65	2.25	11	12.93	27.9	52	31838	22.6	0.2725	90.3	450.2	1	0	0	0	0	1	40
444	1	68	5	60	1	1	178	70	60	0	0	0	0	341	309	971.4	309	2	1	2	1	2	1	0	2	4	17.55	18.64	16.96	309	3.19	1.02	1.59	24.2	5.42	6.9	44		34.3	0.166	53	511.8	1	1	800	0	0	1	40
445	1	67	5	45	1	1	230	95	80	0	1	0	0	304	309	383	309	0	0	1	1	1	1	0	1	1	17.6	18.69	17.08	356	6.37	1.51	3.08	36.1	7.04	22.2	71			0.265	84	528	1	0	0	0	1	1	40
446	1	66	4	67	1	1	138	76	88	0	1	0	0	345	309	418	309	0	0	1	1	1	1	0	1	1	17.65	18.75	17.2	431	4.03	0.93	2.6	27	6.19	23	47	19531	21	0.1842	65.8	426	0	1	400	0	1	1	40
447	2	82	5	54	0	1	122	78	80	1	0	0	2	43	43	49	43	0	0	0	0	0	0	0	0	0	152.89	129.61	91.25	544	3.6	0.5	2.13	70.2	7.54	23.6	51	35001	22.2	0.3449	117.8	49	1	0	0	1	0	1	40
448	2	21	5	60	0	0	124	92	130	0	0	0	0	44.6	44.6	58.1	44.6	0	0	0	0	0	0	0	0	0	186.51	163.85	138.39	198	4.56	1.29	2.83	36.6	7.23	35.4	67	995.7	25.1	0.417	134	39	1	0	0	1	0	1	60
449	2	81	4	50	0	1	125	60	90	0	0	0	0	39.6	51	53.1	51	0	0	0	0	0	0	0	0	0	124.13	106.71	86.88	304	5.82	0.87	3.41	5.37	5.56	25	50	860.2	33	0.3721	127.1	48	1	0	0	1	0	1	20
450	2	56	2	50	0	0	105	75	105	0	0	0	0	48.7	65	148	65	1	1	1	1	1	1	0	2	4	98.31	86.94	95.61	450	4.44	0.69	2.96	6.05	5	24	60	505	39	0.41	136.1	73.3	0	0	0	1	1	1	40
451	2	25	2	50	0	0	104	42	86	0	0	0	0	41	52	52	52	0	0	0	0	0	0	0	0	0	149.58	132.47	127.93	263	3.72	1.12	1.91	1.32	5.37	24	50		28.5	0.305	112	45.7	1	0	0	0	1	0	0
452	2	61	5	50	0	1	155	80	96	0	1	0	0	53	49	53	49	0	0	0	0	0	0	0	0	0	137.21	118.38	101.3	212	6.16	1.13	4.55	11	14.77	29.4	48	2885	33.3	413	142	69	1	0	0	1	1	0	0
453	2	81	2	50	0	0	112	63	98	0	0	0	0	53	53	61	53	0	0	0	0	0	0	0	0	0	118.38	102.08	85.78	364	4.87	1.4	2.71	3.26	10.32	26.2	69		35.7	0.435	145	42	1	0	0	1	0	1	40
454	2	77	1	50	0	0	92	61	72	0	0	0	0	56	56	62.6	56	0	0	0	0	0	0	0	0	0	111.61	96.79	86.64	275	4.7	0.43	2.88	66.7	7.39	26.4	70	762.5	29.7	0.3	101	57	1	0	0	0	0	1	40
455	2	69	4	62.5	0	1	156	90	140	1	0	0	1	56	56.8	121.2	56.8	2	1	2	1	2	1	0	2	4	111.85	97.36	91.23	471	5.59	1.58	3.51	20.7	12.15	23.6	42		32.4	0.395	140	121.2	0	0	0	1		1	100
456	2	75	1	50	0	1	117	52	104	0	0	0	0	57	57	71	57	0	0	0	0	0	0	0	0	0	109.71	95.34	87.36	229	4.11	1.02	1.21	266	11.7	15.7	42		29.6	0.36	119	70	1	0	0	1	1	1	40
457	2	75	5	50	0	1	170	100	92	0	0	0	0	57	57	92	57	1	1	1	1	1	1	0	2	4	109.71	95.34	87.36	519	3.36	0.92	1.83	5.49	6.57	25.4	65		27.9	0.4465	154.8	52	1	0	0	1	1	0	0
458	2	77	1	71	0	1	170	80	64	0	0	0	1	55.6	57.9	70	57.9	0	0	0	0	0	0	0	0	0	107.11	93.13	85.7	214	4.99	2.05	2.64	3.57	5.35	22.6	82		34.3	0.318	112	70	1	0	0	1	0	1	40
459	2	72	5	30	0	1	124	78	92	0	1	0	0	39	58.1	61	58.1	0	0	0	0	0	0	0	0	0	107.94	94.03	88.66	328	3.34	0.61	1.42	1.94	5.01	24.9	55	254.9	28.4	0.3112	106.8	61	0	0	0	1	0	1	20
460	2	26	5	50	0	0	65	45	112	1	0	0	0	59	120	366.7	120	2	1	2	1	2	1	0	2	4	52.92	50.07	96.48	277	5.01	2.55	1.15	126	8.85	20	62		28.5	0.2472	88.9	54	1	0	0	1	0	1	40
461	2	74	1	50	0	0	99	57	92	0	0	0	0	56	60	64.7	60	0	0	0	0	0	0	0	0	0	103.23	90.1	86.5	288	3.57	0.57	1.87	47.1	7.49	25.6	36		33.3	0.3	103	57.7	0	0	0	1	0	1	20
462	2	52	2	47	0	0	138	90	125	0	1	0	0	60	60	122	60	2	1	2	1	2	1	0	2	4	109.96	96.79	100.96	419	4.86	0.77	3.31	12	14.13	20.1	46	2118	35.8	0.384	126	70	1	0	0	1	1	1	40
463	2	30	7	54	0	0	130	80	61	0	0	0	0	62	62	76.4	62	0	0	0	0	0	0	0	0	0	116.53	104.21	116.38	245	3.16	0.68	2.11	11	5.87	29	84	141.7	38	0.2595	88.9	44.7	1	0	0	1	1	1	40
464	2	61	1	50	0	0	120	78	100	0	0	0	0	63	63	84	63	0	0	0	0	0	0	0	0	0	100.62	88.58	91.81	556	3.54	1.75	1.91	227.5	8.57	35.9	64		24.3	0.359	118	48	1	0	0	1	0	1	40
465	2	78	5	50	0	0	120	70	78	1	0	0	1	63	63	76	63	0	0	0	0	0	0	0	0	0	96.29	84.26	81.48	229	4.95	0.79	3.09	29	5.98	21.7	48	6104	36.4	0.312	106	75	1	0	0	0	0	0	0
466	2	84	2	60	0	1	198	108	89	1	0	0	0	63.9	63	94.9	63	1	1	0	0	1	1	0	1	1	95.02	83.01	78.12	266	4.41	0.46	2.51	25	6.66	26.7	50		34.5	0.29	96	94.9	1	0	0	1	0	1	40
467	2	72	5	46	0	1	147	70	86	0	1	0	0	64.3	60	64	60	0	0	0	0	0	0	0	0	0	103.74	90.61	90.15	278	3.8	0.69	2.01	9	10.97	21.6	56		39.6	0.38	127	67.6	1	0	0	1	0	1	20
468	2	58	5	50	0	0	101	71	80	0	0	0	0	39	64.2	77.4	64.2	0	0	0	0	0	0	0	0	0	99.2	87.56	91.65	193	4.84	1.33	3.36	54.3	6.08	27.4	31.7	6377	35.3	0.318	100	65	1	0	0	1	0	1	20
469	2	51	1	52	0	1	170	89	104	0	1	0	0	54	64.7	82.7	64.7	0	0	0	0	0	0	0	0	0	100.54	89.08	95.38	534	4	0.95	2.4	18.5	8.89	22.7	58	2060	40.4	0.33	112	73	1	0	0	1	0	1	40
470	2	81	5	50	0	1	160	80	85	0	1	0	0	54.9	66	79	66	0	0	0	0	0	0	0	0	0	90.31	79.25	75.42	170	3.81	1.99	1.54	24.3	9.91	23.6	65	4607	28.6	0.302	104	90	1	0	0	0	1	1	40
471	2	44	2	43	0	1	120	74	110	0	0	0	1	59.9	56	66	56	0	0	0	0	0	0	0	0	0	123.37	108.43	119.29	274	4.36	0.72	2.68	2.23	7.76	22.3	48		37.3	0.42	138	56	1	0	0	1	1	1	20
472	2	76	5	69	0	1	90	50	80	0	1	0	1	43	66.6	134	66.6	2	1	2	1	2	1	0	2	4	90.33	79.45	77.26	430	3.83	0.94	2.5	43	24.79	23.7	61	25128	28.4	0.3775	133.3	56.9	1	0	0	1	1	1	40
473	2	62	5	52	0	0	105	53	98	0	0	0	0	67	67.5	70	67.5	0	0	0	0	0	0	0	0	0	92.14	81.53	83.87	498	4.62	0.52	3.03	53.4	9.97	23.4	77		35	0.366	125	57	1	0	0	1	1	1	40
474	2	84	5	50	0	1	130	70	103	0	0	0	0	68	68	81	68	0	0	0	0	0	0	0	0	0	86.47	76	71.23	556	8.16	1.96	6.15	9	11.03	21.7	71		37	0.409	131	57	1	0	0	1	0	1	20
475	2	82	1	57	0	1	156	101	101	0	0	0	0	68	68	77	68	0	0	0	0	0	0	0	0	0	86.85	76.38	72.23	491	6.52	1.24	4.5	23	8.63	23.7	46	2527	34.6	0.4234	134.9	111	0	0	0	1	1	1	40
476	2	74	4	34	1	0	107	41	106	0	0	0	0	69	69	70	69	0	0	0	0	0	0	0	0	0	86.88	76.68	75.07	265	2.21	0.88	0.8	141	10.77	27	72		34	0.258	92	83	1	0	0	1	0	1	20
477	2	74	5	49	0	1	143	101	106	0	0	0	0	62.7	69.4	78.2	69.4	0	0	0	0	0	0	0	0	0	86.26	76.17	74.55	254	3.5	0.78	1.86	29	11.61	25	46	6340	36.5	0.356	118	58	1	0	0	0	1	1	40
478	2	62	3	42	0	0	137	70	98	0	0	1	0	57	70	76	70	0	0	0	0	0	0	0	0	0	88.1	78.18	80.27	339	4.18	1.88	2.25	18	10.31	19.5	50	1292	32	0.365	105	78	1	0	0	1	1	1	60
479	2	83	5	34	0	1	196	84	81	0	1	0	0	70	70	71.9	70	0	0	0	0	0	0	0	0	0	83.61	73.68	69.26	276	6.56	1.44	4.78	142	13.39	28.6	47		31.8	0.323	99	88.7	1	0	0	0	0	1	60
480	2	35	1	80	0	0	125	68	84	1	1	0	0	42	70.9	151.9	70.9	2	1	2	1	2	1	0	2	4	96.06	86.51	95.54	211	3.96	0.79	2.21	59.6	9.12	17.4	48	1302	29	0.3541	115.1	127	1	0	0	0	0	1	40
481	2	54	5	71	0	0	114	72	86	0	0	0	0	62	69	71	69	0	0	0	0	0	0	0	0	0	91.92	81.75	86.4	226	4.76	1.23	2.1	105	9.04	18.3	39		25.3	0.293	95	65	1	0	0	1	0	1	20
482	2	74	1	64	0	1	141	92	84	0	0	0	0	65	71	74	71	0	0	0	0	0	0	0	0	0	83.87	74.19	72.52	280	4.1	1.23	1.32	234	6.02	29.5	71		29.1	0.373	117	56	1	0	0	1	1	1	40
483	2	73	1	55	1	0	134	84	110	0	0	1	0	71	71	91	71	0	0	0	0	0	0	0	0	0	84.07	74.4	73.03	230	5.75	0.99	3.71	52.7	8.3	25	46	5681	33.7	0.403	135	75	1	0	0	1	0	1	20
484	2	73	5	65	0	1	146	75	72	0	0	0	0	67	68	71	68	0	0	0	0	0	0	0	0	0	88.67	78.2	76.95	395	3.27	0.97	2.63	2.33	7.8	22.5	43		31.7	0.321	114	65	0	0	0	0	1	0	0
485	2	66	2	50	0	0	97	56	60	0	0	0	0	71	66	71	66	0	0	0	0	0	0	0	0	0	93.68	82.61	83.8	335	5.51	1.43	0.98	0.93	4.25	29	66	469.5	37.5	0.397	132	59.9	1	0	0	1	0	1	20
486	2	87	4	58	0	0	130	70	80	0	0	0	0	71.9	71.9	90	71.9	0	0	0	0	0	0	0	0	0	80.22	70.76	65.19	317	5.27	0.5	3.12	17	5.2	27.8	76		36.1	0.349	113	67	1	0	0	1	1	1	60
487	2	63	3	50	0	0	98	66	92	1	0	0	1	72	72	75	72	0	0	0	0	0	0	0	0	0	84.84	75.43	77.04	414	3.13	0.78	2.08	58.3	5.58	24.1	64		24.8	0.257	79	67	1	1	200	1	1	1	40
488	2	77	1	62	0	1	113	50	86	0	0	0	0	72.3	72.3	97.5	72.3	0	0	0	0	0	0	0	0	0	81.43	72.07	69.47	302	3.46	0.71	2.2	15	11.53	24	43	13472	23	0.3122	106.7	62	1	0	0	1	1	1	80
489	2	70	5	50	0	1	154	77	120	0	1	0	2	57	73	82	73	0	0	0	0	0	0	0	0	0	81.85	72.67	72.13	255	4.79	2.16	1.67	20	8.18	29.5	60	8851	29.8	0.2804	87.9	77	1	0	0	1	0	1	20
490	2	72	5	56.5	0	0	133	88	158	0	0	0	0	73	73	93	73	0	0	0	0	0	0	0	0	0	81.44	72.25	71.12	544	20.22	14.32	6.22	33.2	5.6	17	66		25.6	0.399	137	80	1	0	0	1	1	1	40
491	2	60	3	50	0	0	82	45	72	0	0	0	1	59	74	82	74	0	0	0	0	0	0	0	0	0	82.74	73.81	76.11	271	3.28	0.91	0.92	27	7.46	25.6	26		32.3	0.37	111	82	1	0	0	1	0	1	40
492	2	38	2	51	0	1	160	70	75	0	1	0	0	63	74	91	74	0	0	0	0	0	0	0	0	0	89.79	80.98	88.83	265	5.46	1.07	3.06	12	7.7	30.8	43		27	0.348	111	109	1	0	0	1	0	1	20
493	2	93	1	50	0	0	118	58	64	0	0	1	0	74	74	78	74	0	0	0	0	0	0	0	0	0	76.5	67.53	60.36	430	5.88	1.31	2.71	6	6.84	22.2	53		41	0.396	129	78	0	0	0	0	1	0	0
494	2	57	2	56	0	0	90	60	90	0	0	0	0	56	75	105	75	1	1	1	1	1	1	0	2	4	82.13	73.44	76.48	432	2.78	0.89	1.61	250	8.39	23	60		18.3	0.321	110	71	1	0	0	0	0	1	20
495	2	78	1	50	0	0	100	72	100	0	1	0	1	63	70	75	70	0	0	0	0	0	0	0	0	0	84.55	74.62	71.73	281	3.96	1	2.19	12.9	8.99	24	36.8	1995	31.9	0.333	103	101	0	0	0	1	0	0	0
496	2	55	2	57	0	0	80	60	135	1	0	0	0	75	100	230	100	2	1	2	1	2	1	0	2	4	57.96	53.07	54.78	615	4.49	0.38	2.88	78.6	9.12	20.5	37		31	0.433	140	64	1	0	0	1	0	1	40
497	2	88	1	50	0	0	113	69	60	0	1	0	0	75	75	89	75	0	0	0	0	0	0	0	0	0	75.99	67.24	61.52	412	2.95	0.71	1.78	11	7.67	22.9	63		34.9	0.33	115	64	1	0	0	1	1	0	0
498	2	58	1	59	1	0	125	70	80	0	0	0	0	71	75.8	76	75.8	0	0	0	0	0	0	0	0	0	80.81	72.29	74.98	303	2.75	1.88	1.03	15	23.59	25.6	52.4		36.2	0.349	114	76	0	0	0	1	0	1	40
499	2	47	2	46	0	1	162	101	110	0	0	0	0	40	76	71	76	0	0	0	0	0	0	0	0	0	83.64	75.21	80.75	600	3.71	0.65	1.72	5.29	6.71	25.9	52		29.5	0.39	128	65	1	0	0	1	0	1	20
500	2	83	2	33	0	0	143	93	80	0	0	0	0	58	76	111	76	1	1	1	1	1	1	0	2	4	75.55	67.01	62.7	246	3.92	0.91	2.22	5.14	5.45	22.2	50		36	0.367	126	66	1	0	0	0	1	1	20
501	2	88	1	65	0	0	118	65	120	0	0	0	0	71	71	116	71	1	1	1	1	1	1	0	2	4	81.31	71.63	65.73	362	5.49	2.87	3.4	10.8	17.15	26.4	52		30.7	0.352	108	129	1	0	0	1	0	1	40
502	2	76	1	50	0	1	159	76	76	0	1	0	0	62	77	79	77	0	0	0	0	0	0	0	0	0	75.52	67.2	64.83	231	3.1	1.15	1.78	3.05	6.41	30.1	43	1164	35	0.334	106	79	0	0	0	1	1	0	0
503	2	55	1	60	0	1	156	86	70	0	0	0	0	67	77	83.4	77	0	0	0	0	0	0	0	0	0	80.02	71.76	75.14	269	5.41	0.79	3.07	17.3	8.19	31.6	50.6		25.8	0.328	106	75.8	1	0	0	1	1	1	60
504	2	67	5	58.5	0	1	116	78	98	0	1	0	0	75	77	82.7	77	0	0	0	0	0	0	0	0	0	77.24	68.94	69.06	379	3.2	0.89	1.71	16	14.74	20.1	48		33.7	0.37	129	61	1	0	0	1	1	1	20
505	2	76	4	50	0	0	109	68	80	0	0	0	0	70	78	123	78	1	1	3	1	3	1	0	2	4	74.33	66.21	63.83	427	4.2	1.07	2.91	47.6	14.95	24	33		29.8	0.311	114	301	1	0	0	1	1	1	40
506	2	39	5	50	0	0	131	55	45	0	0	0	0	75	77	78	77	0	0	0	0	0	0	0	0	0	85.1	76.95	84.07	305	3.48	0.89	1.36	33.2	6.78	16.2	62		37.8	0.435	147	67	1	0	0	1	0	0	0
507	2	62	3	52.5	0	1	153	60	94	1	0	0	0	58	78.2	92	78.2	0	0	0	0	0	0	0	0	0	76.84	68.8	70.21	266	1.88	1.1	0.52	132	4.92	16	52		22	0.27	83	72	1	0	0	1	0	1	140
508	2	70	5	50	0	1	172	82	105	0	0	0	0	59	79	84.5	79	0	0	0	0	0	0	0	0	0	74.25	66.34	65.56	365	6.6	1.32	3.58	52	6.23	31.3	62		32	0.437	141	88	1	0	0	0	1	1	40
509	2	80	5	56	0	1	160	88	80	0	1	0	0	66	79	89	79	0	0	0	0	0	0	0	0	0	72.5	64.56	61.11	514	5	0.94	2.72	1.83	13.97	25.2	40		31.2	0.36	117	78	0	0	0	1	0	0	0
510	2	87	5	50	0	1	158	80	95	0	0	0	0	78	72.3	79	72.3	0	0	0	0	0	0	0	0	0	79.67	70.31	64.76	403	3.81	1.51	2.73	7	4.5	24.8	53		38.5	0.395	130	78	0	0	0	1	1	1	40
511	2	82	1	50	0	0	103	51	120	0	0	0	0	70	79.7	119	79.7	1	1	1	1	1	1	0	2	4	71.4	63.59	59.62	149	5.62	1.28	3.69	7	7.99	18.1	68	17832	34.1	0.3802	125.6	69	1	0	0	1	0	1	40
512	2	90	1	48	0	0	99	62	80	0	0	0	0	41	80	126	80	1	1	1	1	1	1	0	2	4	69.89	62.13	56.11	316	5.48	2.11	1.79	1.33	15.41	22.6	71		31	0.284	92	69	1	0	0	1	0	1	40
513	2	79	5	50	0	1	187	79	68	0	0	0	0	80	80	88	80	0	0	0	0	0	0	0	0	0	71.54	63.8	60.61	294	5.65	1.89	3.68	5	9.1	27.6	81		35.7	0.497	161	75	1	0	0	1	0	0	0
514	2	54	1	39.5	0	1	145	100	110	0	0	0	0	80.4	80.4	88.6	80.4	0	0	0	0	0	0	0	0	0	76.11	68.52	71.81	454	5.39	0.81	3.52	26.7	6.98	22.2	46	22562	30.6	0.29	95	69	0	0	0	1	1	1	20
515	2	82	1	50	0	1	135	70	86	0	0	0	0	71	80.8	82	80.8	0	0	0	0	0	0	0	0	0	70.2	62.59	58.64	225	8.04	1.97	5.25	5.4	10.92	22	51	1572	33	0.429	138	69	0	0	0	0	0	0	0
516	2	64	1	50	0	1	142	58	105	0	1	0	0	73	81	128	81	1	1	1	1	1	1	0	2	4	73.16	65.63	66.34	404	4.3	2.56	1.84	8	7.05	34.1	36		30.2	0.346	116	84	1	0	0	1	1	1	60
517	2	18	5	50	0	1	111	85	82	0	1	0	0	81.5	81.5	88	81.5	0	0	0	0	0	0	0	0	0	91.11	84.31	90.97	397	3.79	0.93	2.39	81.5	11.25	26	64	6582	21.1	0.3725	119	70	1	0	0	1	1	1	40
518	2	89	4	50	0	1	190	110	70	0	0	0	1	69	78	82	78	0	0	0	0	0	0	0	0	0	72.25	64.12	58.26	341	5.8	2.85	2.81	21	5.88	27.1	50		33	0.443	152	78	1	0	0	0	0	0	0
519	2	70	5	50	0	1	110	70	120	1	1	0	0	82	82	135	82	1	1	1	1	1	1	0	2	4	70.91	63.55	62.67	568	5.61	0.85	3.49	17.2	6.54	20.4	37		36	0.294	96	83	1	0	0	1	1	0	0
520	2	81	1	41.5	0	1	124	65	80	0	1	0	0	82	79.7	82	79.7	0	0	0	0	0	0	0	0	0	71.55	63.75	60.04	403	3.34	1.22	1.81	101	16.88	28	51	1301	29	0.3182	99.7	107	1	0	0	1	0	1	40
521	2	73	1	55	1	1	130	74	80	0	0	0	0	81	83	132	83	1	1	0	0	1	1	0	1	1	69.34	62.13	60.47	362	5.2	0.68	2.26	5.68	5.65	26.3	81		32.7	0.347	120	132	1	0	0	0	0	0	0
522	2	72	1	52	0	1	148	103	163	1	0	0	0	83	83.1	129.2	83.1	1	1	1	1	1	1	0	2	4	69.41	62.22	60.81	608	4.18	0.67	2.57	110	8.71	19.7	62		31	0.362	122	83.1	0	0	0	1	1	0	0
523	2	82	1	50	0	0	121	60	86	0	0	0	0	66.8	72	83.4	72	0	0	0	0	0	0	0	0	0	80.93	71.5	67.41	311	4.95	2.52	2.99	112	7.22	25.4	42	2609	27.1	0.269	91	71	1	0	0	1	0	0	0
524	2	86	4	50	0	1	127	73	86	0	1	0	0	82	84	111	84	0	0	0	0	0	0	0	0	0	66.35	59.27	54.4	337	1.99	0.92	0.72	26	17.58	22.9	51	4326	25.1	0.385	123	85	1	0	0	0	0	1	20
525	2	76	3	54	0	1	120	60	66	0	0	0	0	68	80	84.5	80	0	0	0	0	0	0	0	0	0	72.04	64.3	61.9	414	6.75	0.58	3.65	7.89	6.21	25.9	47	1150	34.5	0.391	130.2	87	1	0	0	1	0	1	40
526	2	79	1	50	0	0	138	68	92	0	0	0	0	85	85	113	85	0	0	0	0	0	0	0	0	0	66.38	59.49	56.33	235	6.18	0.96	3.91	75.4	11.46	24.8	61		34.1	0.3479	118.9	113	1	0	0	1	0	1	20
527	2	83	1	65	0	1	158	88	85	0	0	1	0	85	82	85	82	0	0	0	0	0	0	0	0	0	68.78	61.39	57.2	297	3.52	0.64	1.92	8.02	5.12	35.6	37	1162	26.6	0.4472	150	68	1	0	0	1	1	1	40
528	2	89	4	52.5	0	1	147	62	65	1	1	0	0	85	190	400	190	2	1	2	1	2	1	0	2	4	24.08	22.95	19.86	568	2.77	0.54	0.81	16	10.44	28.7	50	3190	32.2	0.327	110	400	1	0	0	0	1	1	20
529	2	67	2	67	0	1	149	70	75	0	0	0	0	66	85.7	87	85.7	0	0	0	0	0	0	0	0	0	67.68	60.93	60.68	347	7.47	0.92	4.23	10	6.88	18.1	70	166.4	37	0.332	124	75	0	0	0	1	0	0	0
530	2	51	2	43	0	1	130	85	92	0	0	0	0	76	82	86	82	0	0	0	0	0	0	0	0	0	75.05	67.76	71.62	334	4.51	2.24	2.22	23	7.01	26	63	2872	44	0.391	135	81	0	0	0	1	1	0	0
531	2	61	1	50	0	0	125	90	94	0	0	0	0	73	86.2	86.2	86.2	0	0	0	0	0	0	0	0	0	68.34	61.69	62.85	319	5.52	1.42	3.24	2.45	10.55	30.7	29		37.8	0.427	142	73	0	0	0	0	1	1	60
532	2	56	1	50	1	0	140	56	65	0	0	0	0	55	87	144	87	1	1	1	1	1	1	0	2	4	68.6	62.1	64.37	330	2.15	0.68	1.3	17	10.91	18.2	56	2839	23	0.277	97	87	1	0	0	0	1	1	40
533	2	70	4	60	0	0	85	55	100	0	0	0	0	72	72	146	72	2	1	2	1	2	1	0	2	4	83.26	73.84	73.34	551	2.18	1.02	1.36	12.6	12.02	15.9	42	16748	16.6	0.308	103	146	1	0	0	1	0	1	60
534	2	72	5	50	0	0	110	80	90	0	0	0	0	80	87	89	87	0	0	0	0	0	0	0	0	0	65.59	59.01	57.53	523	4.16	0.93	1.93	42	14.21	24.1	60		35.1	0.407	137	71	0	0	0	0	0	0	0
535	2	44	5	50	0	0	108	62	80	0	0	0	0	87	87	97	87	0	0	0	0	0	0	0	0	0	71.63	65.22	70.03	347	6.86	0.9	4.65	179	9.72	19.1	65	14010	42.3	0.374	137	108	1	0	0	1	1	1	20
536	2	70	1	60	0	1	115	65	80	0	1	0	0	87	87	96	87	0	0	0	0	0	0	0	0	0	65.92	59.35	58.34	475	5.76	0.97	3.41	30.2	5.69	24.9	45		41.8	0.457	138	76	1	0	0	1	0	0	0
537	2	78	1	50	0	1	77	55	85	0	1	0	0	87	87	109	87	0	0	0	0	0	0	0	0	0	64.65	58.06	55.15	548.9	4.27	2.96	2.05	11.4	17.74	15	36		36.5	0.4	155	82	1	0	0	1	1	0	0
538	2	74	5	55	0	1	133	85	85	0	0	0	0	70	88	94	88	0	0	0	0	0	0	0	0	0	64.35	57.92	55.95	215	3.77	0.49	2.22	28.6	4.37	25.9	60		25	0.381	133	74	1	0	0	0	1	1	40
539	2	64	5	50	0	1	137	84	99	0	1	0	0	79	88	117.8	88	0	0	0	0	0	0	0	0	0	66.05	59.65	60.02	553	3.73	0.58	2.59	123	11.09	28.9	75	545.9	27.6	0.3693	127.7	94.5	1	0	0	1	1	1	40
540	2	78	1	50	0	1	171	104	118	0	0	0	2	88	84	88	84	0	0	0	0	0	0	0	0	0	67.52	60.46	57.54	556	2.35	0.42	0.62	22	11.44	16	51	11876	28.8	0.381	130	80	1	0	0	1	0	1	20
541	2	74	1	47	0	0	125	73	64	0	0	0	0	69	88.6	92.8	88.6	0	0	0	0	0	0	0	0	0	63.81	57.46	55.49	408	4.5	0.91	2.42	2.41	5.14	27.5	77.6		38.9	0.379	112	92.8	1	0	0	0	1	0	0
542	2	72	1	63	0	0	120	80	80	0	0	0	0	65	89	301.3	89	3	1	3	1	3	1	0	2	4	63.77	57.48	55.97	276	4.72	2.11	1.23	47	10.15	28.9	49		25.6	0.3255	110.9	201.3	1	0	0	1	0	1	40
543	2	61	3	50	0	0	126	82	162	0	1	0	0	69	89	96.8	89	0	0	0	0	0	0	0	0	0	65.69	59.45	60.46	400	4.82	1.8	2.22	50.6	12.82	23.3	66	6368	29.9	0.3265	111.8	76.1	1	0	0	1	0	0	0
544	2	71	1	50	0	1	162	83	78	1	1	0	0	73	73	89	73	0	0	0	0	0	0	0	0	0	81.65	72.46	71.62	305	3.98	1.12	1.01	57	7.54	19	33		20.8	0.3213	108.9	120	1	0	0	0	1	1	40
545	2	93	4	37	0	1	160	100	118	1	0	0	0	77	189	377.9	189	2	1	2	1	2	1	0	2	4	24.05	22.88	19.43	554	5.3	1.47	3.51	700	12.33	33.7	68	1107	25.8	0.2654	79	221.9	1	1	200	0	0	0	0
546	2	35	2	45.5	0	1	101	59	80	1	0	0	0	54	81	89.6	81	0	0	0	0	0	0	0	0	0	81.51	74.19	81.33	235	11.97	5.53	3.28	11	4.27	24.7	70	170.9	33	0.314	110	77	0	0	0	0	1	1	20
547	2	63	1	50	0	1	168	107	100	0	0	0	1	61	89	90	89	0	0	0	0	0	0	0	0	0	65.32	59.06	59.62	394	3.3	0.72	1.92	16.7	5.63	21.4	49		23.6	0.443	146	84	1	0	0	0	0	0	0
548	2	67	1	44	0	0	117	44	106	0	0	0	0	90	90	230	90	2	1	2	1	2	1	0	2	4	63.72	57.58	57.19	992	1.89	1.15	0.88	49.4	9.35	21.8	42	35000	26	0.3796	118.1	54	1	0	0	1	1	0	0
549	2	83	1	50	0	1	105	62	82	0	1	0	0	90	90	97	90	0	0	0	0	0	0	0	0	0	61.32	55.13	51.11	464	5.79	1.32	4.72	8.5	9.71	24.7	41	51	33	0.386	131	78	1	0	0	1	1	1	20
550	2	60	1	45	0	1	106	50	91	0	1	0	1	92	92	108	92	0	0	0	0	0	0	0	0	0	63.25	57.41	58.5	422	2.29	1.19	0.85	268	6.53	22	63	9902	27.9	0.352	114.6	81.8	1	0	0	1	0	1	100
551	2	73	1	50	0	0	120	70	98	1	0	0	1	80	92.4	202	92.4	2	1	2	1	2	1	0	2	4	60.74	54.9	53.11	441	3.95	1.15	1.83	50	12.74	18	34		30.2	0.407	137	300	1	0	0	0	0	1	80
552	2	59	5	44	0	1	155	70	75	0	0	0	0	49	93	114.2	93	0	0	0	0	0	0	0	0	0	62.6	56.89	58.15	306	4.97	1.51	3.19	5.28	8.32	26.8	55		31	0.319	107	79	0	0	0	1	0	0	0
553	2	66	1	50	0	1	124	59	82	0	0	1	0	80	80	137	80	1	1	0	0	1	1	0	1	1	73.88	66.17	66.41	291	3.72	0.95	1.51	15	5.37	34.8	45	6056	31.4	0.541	165	88	1	0	0	0	0	0	0
554	2	67	3	46	0	0	124	99	78	1	0	0	0	87	94	101	94	0	0	0	0	0	0	0	0	0	60.39	54.76	54.26	454	2.7	0.73	1.48	8	5.38	27.3	25	32745	27.3	0.29	94	101	1	0	0	1	0	1	80
555	2	81	1	48	1	1	128	80	98	0	0	0	0	93	94	99	94	0	0	0	0	0	0	0	0	0	58.37	52.69	49.18	390	4.06	0.72	1.92	10.5	5.66	24.2	32		28	0.319	113	198	1	0	0	1	1	1	40
556	2	75	3	60	0	1	156	100	70	0	0	0	0	88	94.1	207	94.1	2	1	2	1	2	1	0	2	4	59.1	53.46	51.23	324	5.74	0.88	3.52	4.76	5.48	23.3	43		32.5	0.367	125	203	0	0	0	0	0	1	40
557	2	82	5	50	0	1	160	110	89	0	0	0	0	95	95	137	95	1	1	0	0	1	1	0	1	1	57.49	51.93	48.21	414	3.06	0.72	1.66	37.1	9.85	27.1	61.7		34	0.337	119	137	0	0	0	1	0	1	40
558	2	78	5	46	0	1	150	75	150	0	0	0	0	95.9	95.9	105	95.9	0	0	0	0	0	0	0	0	0	57.33	51.89	49.03	409.2	4.21	0.86	1.91	12	18.11	23.3	38		31.8	0.328	110	95	0	0	0	0	1	0	0
559	2	69	1	50	0	1	156	86	155	0	0	1	0	80	87	96	87	0	0	0	0	0	0	0	0	0	66.09	59.52	58.75	324.9	4.84	1.03	3.43	20.5	17.77	17.3	47		29.3	0.386	121	80	0	0	0	1	0	0	0
560	2	79	5	50	0	1	103	68	46	0	0	0	0	88	96.1	103	96.1	0	0	0	0	0	0	0	0	0	57.05	51.63	48.56	262	5.05	1.04	3.01	14.5	7.69	25.4	78	3817	27	0.3353	111.2	80	1	0	0	0	0	1	80
561	2	73	1	50	0	0	120	80	82	0	0	1	0	76.1	96.8	102	96.8	0	0	0	0	0	0	0	0	0	57.35	52.03	50.21	272.9	4.44	0.98	2.23	11	5.32	28.6	47		39.9	0.31	103	102	1	0	0	1	1	0	0
562	2	66	1	69	0	1	88	49	71	1	0	0	0	78	97	137.1	97	0	0	0	0	0	0	0	0	0	58.25	52.98	52.61	250	3.51	0.44	1.58	11.25	9.52	27.2	60	33102	28.5	0.3938	136.4	52	1	0	0	1	1	1	40
563	2	74	1	54	0	0	107	78	76	0	0	0	0	81	91	97	91	0	0	0	0	0	0	0	0	0	61.74	55.72	53.72	431	4.24	0.89	3.01	11.4	8.91	22.9	35.3	16371	28.8	0.328	109	81	0	0	0	1	1	1	20
564	2	72	1	51.5	0	1	155	85	85	0	1	0	0	90	97	119	97	0	0	0	0	0	0	0	0	0	57.35	52.05	50.44	475	4.4	1.02	2.46	15.5	11.6	20.9	48	2558	33	0.274	86	117	0	0	0	0	1	0	0
565	2	73	5	38	0	1	130	40	90	0	0	0	0	77.4	77.4	165	77.4	2	1	2	1	2	1	0	2	4	75.58	67.35	65.8	381	3.73	0.96	1.45	34.7	5.01	28.4	50		45.3	0.358	110	107	1	0	0	1	1	0	0
566	2	85	1	48	0	1	144	87	85	0	0	0	0	97.4	97.4	107	97.4	0	0	0	0	0	0	0	0	0	55.39	50.09	45.81	275	5.54	0.71	3.32	2.01	4.77	22.6	76		37.8	0.341	119	101	0	0	0	1	1	0	0
567	2	80	1	50	0	0	130	100	130	0	1	0	0	98	98	101.1	98	0	0	0	0	0	0	0	0	0	55.57	50.35	47.09	336.5	5.21	0.51	2.7	1.72	17.04	19.4	53		28.1	0.396	140	99.2	1	0	0	1	0	0	0
568	2	70	1	74	0	1	184	91	90	0	0	0	0	81.2	98.1	100	98.1	0	0	0	0	0	0	0	0	0	56.84	51.67	50.46	436	3.96	0.82	2.45	22	8.7	25.3	50		37.1	0.385	126	100	1	0	0	1	0	1	40
569	2	71	1	50	0	1	192	98	95	0	1	0	0	88	98.8	157.9	98.8	1	1	0	0	1	1	0	1	1	56.2	51.1	49.68	559	4.43	2.02	1.67	11.6	7.07	22.2	54	1512	35.5	0.297	94	157.9	1	0	0	1	1	0	0
570	2	65	1	50	0	0	115	61	82	0	0	0	0	67	67	171	67	2	1	2	1	2	1	0	2	4	92.21	81.45	82.87	513	5.07	2.21	3.61	15	6.58	25.5	63		34.7	0.292	96	83	1	0	0	1	0	1	40
571	2	76	1	70	0	1	135	85	80	0	1	0	1	99.9	95	99.9	95	0	0	0	0	0	0	0	0	0	58.27	52.73	50.29	475	5.65	1.34	1.54	45.2	9.01	27.7	77	13207	21.4	0.3731	125.4	75	1	0	0	0	0	1	20
572	2	80	1	50	0	0	109	58	85	1	1	0	0	94	100.5	222.5	100.5	2	1	2	1	2	1	0	2	4	53.87	48.9	45.68	903	3.95	1.34	2.08	5.58	15.95	19.9	35		30	0.347	113	95	0	0	0	0	1	0	0
573	2	88	4	48	0	0	80	40	165	0	0	0	0	87	87	193	87	2	1	2	1	2	1	0	2	4	63.27	56.66	51.41	407	4.46	2.05	2.37	111	11.08	19.8	70		27.5	0.305	102	65	1	0	0	1	0	1	40
574	2	81	5	50	0	1	170	80	66	0	0	0	1	82	97	101.1	97	0	0	0	0	0	0	0	0	0	56.15	50.82	47.35	296	4.64	0.78	2.88	6.11	6.24	2.33	55		36.3	0.364	122	97	0	0	0	1	1	1	20
575	2	79	4	56.5	1	1	132	70	59	0	0	0	1	78	102	153.2	102	1	1	1	1	1	1	0	2	4	53.01	48.2	45.19	370	4.02	1.43	1.47	15.5	11.89	29.3	59	263	30	0.3248	105	91	0	0	0	1	1	1	20
576	2	68	5	52.5	0	1	146	80	96	0	1	0	0	87	102	124	102	0	0	0	0	0	0	0	0	0	54.45	49.69	48.82	270	2.79	1.31	1.38	11	8.89	21	40		32.8	0.401	134	85	1	0	0	1	1	1	20
577	2	74	1	62	0	1	118	85	88	0	0	0	0	102	93	102.3	93	0	0	0	0	0	0	0	0	0	60.11	54.34	52.33	514	6.21	1.45	4.16	7	6.24	27.4	45.3		35.6	0.398	131	93	0	0	0	1	1	0	0
578	2	67	4	50.5	0	0	110	65	110	0	0	0	0	103	97	103.6	97	0	0	0	0	0	0	0	0	0	58.09	52.81	52.24	400	3.49	0.87	2.18	6.4	7.78	21.1	50		41	0.453	158	97	0	0	0	0	1	1	40
579	2	61	2	48	0	0	130	66	70	0	0	1	0	79	104	113	104	0	0	0	0	0	0	0	0	0	54.21	49.67	50.09	462	3.44	0.39	1.57	56	5.21	25.6	41		38	0.369	115	85	1	0	0	1	1	1	60
580	2	88	5	50	0	1	155	79	68	0	0	0	1	63.2	105	116	105	0	0	0	0	0	0	0	0	0	50.17	45.6	40.96	294	3.05	0.69	1.14	25	9.32	26.8	78		33	0.3537	116.6	116	1	0	0	0	1	0	0
581	2	29	5	50	0	1	136	66	76	0	1	0	0	105	105	174	105	1	1	1	1	1	1	0	2	4	61.2	57.13	61.99	188	2.68	1.24	1.42	34	8.01	27.7	48		38.7	0.369	131	174	1	0	0	1	1	1	20
582	2	67	5	50	0	1	135	76	76	0	1	0	1	105	105	141	105	0	0	0	0	0	0	0	0	0	52.68	48.2	47.47	431	4.71	1.8	2.78	15.5	23.85	24	51		22.6	0.272	93	93	1	0	0	1	0	1	40
583	2	82	1	50	0	0	110	80	88	0	0	0	0	106	87	106	87	0	0	0	0	0	0	0	0	0	64.08	57.47	53.62	553	6.52	1.37	4.45	8	7.64	29.1	26		29.7	0.266	89	87	0	0	0	1	0	0	0
584	2	85	4	50	0	0	126	93	126	0	0	0	0	84.3	107	212	107	1	1	1	1	1	1	0	2	4	49.32	44.94	40.89	207	3.5	1.21	2.87	27.6	7.11	21.3	59	35000	27.1	0.318	100	271	1	0	0	1	1	1	40
585	2	39	2	46	1	0	104	74	99	0	1	0	0	85	98.8	107	98.8	0	0	0	0	0	0	0	0	0	62.56	57.71	62.2	345	4.87	1.41	2.74	15	7.59	26.9	52	1281	34.3	0.3202	108.1	94	1	0	0	1	1	1	80
586	2	84	1	50	0	1	170	80	66	0	1	0	2	96	94.1	107	94.1	0	0	0	0	0	0	0	0	0	57.92	52.24	48.09	411	5.08	1.11	3.58	4.81	6.87	25.8	70	2707	33.2	0.377	131	89	1	0	0	0	0	0	0
587	2	72	1	65	0	1	150	88	68	0	0	0	0	100	107	181.8	107	1	1	1	1	1	1	0	2	4	50.81	46.48	44.79	409	5.52	1.72	3.21	15.7	6.04	27.8	59	9392	39.8	0.3506	119.4	127	0	0	0	0	1	1	40
588	2	83	1	75	0	0	124	79	68	0	0	1	1	107	107.5	110	107.5	0	0	0	0	0	0	0	0	0	49.25	44.91	41.23	305	4.11	0.75	2.28	5	9.43	25.1	27	29779	38.2	0.3426	123.5	77	1	0	0	1	1	1	60
589	2	73	4	60	0	1	130	70	86	1	0	0	0	96	108	126	108	0	0	0	0	0	0	0	0	0	50.1	45.85	43.98	384	2.77	1.02	1.11	9.56	11	26.2	51		35	0.344	119	97	0	0	0	0	0	1	60
590	2	73	2	49	0	1	119	72	110	0	0	0	0	73	109	230	109	2	1	2	1	2	1	0	2	4	49.54	45.37	43.5	410	5.9	1.56	3.82	14	6.61	22.4	45		28.9	0.31	74	107	1	1	200	0	1	1	40
591	2	79	1	50	0	1	190	100	120	0	0	0	0	110.6	93	110.6	93	0	0	0	0	0	0	0	0	0	59.41	53.62	50.52	290	4.3	1.2	2.03	20.2	7.72	25.5	48		42.2	0.42	141	93	1	0	0	1	1	0	0
592	2	53	2	49	0	1	150	90	96	0	1	0	0	66	108	111	108	0	0	0	0	0	0	0	0	0	53.06	48.93	50.62	373	8.27	1.21	6.28	15.5	12.49	24.8	33.9		27.9	0.292	108	103	1	0	0	1	1	0	0
593	2	76	1	49	0	1	130	75	103	1	1	0	0	71	111	283	111	2	1	0	0	2	1	0	1	2	48.09	44.06	41.66	401.4	4.5	0.67	2.41	19.5	11.75	18	46		36.6	0.422	128	248	1	0	0	1	1	1	40
594	2	85	1	53	0	0	120	70	86	0	0	0	2	85	111	421.9	111	3	1	3	1	3	1	0	2	4	47.14	43.07	39.11	497	2.96	1.07	1.63	169	8.37	15.5	47		29.9	0.269	87	260	1	0	0	0	1	1	20
595	2	79	4	50	0	1	120	80	80	0	0	0	0	98	99	111	99	0	0	0	0	0	0	0	0	0	55	49.89	46.85	364	4.13	0.61	1.96	11	5.38	25.6	47		38.8	0.356	121	93	1	0	0	1	0	0	0
596	2	73	1	53	0	1	123	69	94	0	1	0	0	83	112	165	112	0	0	0	0	0	0	0	0	0	47.9	43.97	42.09	420	6.01	2.01	3.73	145	6.21	21.7	59		17	0.25	77	104	1	1	200	1	0	1	40
597	2	72	1	60	0	0	110	60	110	0	0	0	1	95	112	158.6	112	0	0	0	0	0	0	0	0	0	48.02	44.09	42.39	444	9.76	1.26	7.94	57.3	9.75	20.5	72		37	0.419	141	75	1	0	0	1	1	1	40
598	2	65	5	50	0	1	85	60	158	0	0	0	0	73	112	113	112	0	0	0	0	0	0	0	0	0	48.91	45.02	44.52	376	4.32	1.31	2.67	41.5	16.9	18.4	50		39.3	0.408	135	103	1	0	0	0	0	0	0
599	2	86	5	68	0	1	147	59	96	1	0	0	0	72	115	125	115	0	0	0	0	0	0	0	0	0	45.03	41.25	37.21	464	5.28	0.64	2.65	10	6.8	21.9	41		37.9	0.382	122	211	0	0	0	0	1	1	40
600	2	68	5	41	0	0	134	98	100	0	0	0	0	108	115	131.6	115	0	0	0	0	0	0	0	0	0	46.96	43.26	42.23	173	3.98	1.12	1.97	59	7.17	25.2	61	29604	26.7	0.4076	133	134	1	0	0	1	0	1	40
601	2	78	1	48	0	1	145	95	80	0	0	0	0	74.5	117.8	123.5	117.8	0	0	0	0	0	0	0	0	0	44.48	40.92	38.23	433	3.99	1.41	1.51	366	4.95	27.3	68	2910	32.1	0.391	137	96	1	0	0	1	1	1	60
602	2	76	1	50	0	1	171	99	106	0	1	0	0	108	117	118	117	0	0	0	0	0	0	0	0	0	45.07	41.47	39.09	451	3.3	2.21	1.51	7	6.52	16.7	50		38.4	0.359	123	117	0	0	0	1	0	0	0
603	2	92	5	50	0	1	140	72	89	0	0	0	0	108	118	155	118	0	0	0	0	0	0	0	0	0	43.1	39.5	34.58	474	5.44	1.67	2.6	132	13.27	22.9	71		27.7	0.445	151	138.2	1	0	0	0	1	0	0
604	2	82	1	48.5	0	1	159	91	88	0	1	0	0	119	120.4	157.9	120.4	0	0	0	0	0	0	0	0	0	42.91	39.5	36.2	361	3.98	1.26	2.36	31.5	2.59	21.7	70		21.4	0.254	82.6	134.8	1	0	0	0	0	1	40
605	2	74	1	62	0	1	145	70	115	1	0	0	0	87	120.8	234	120.8	1	1	1	1	1	1	0	2	4	43.53	40.18	38.14	506.5	4.62	0.44	2.11	21	4.94	23.8	42		34.6	0.31	128	254	1	0	0	0	0	0	0
606	2	44	4	90	0	1	160	80	98	0	1	0	1	77	101	121	101	0	0	0	0	0	0	0	0	0	59.59	54.9	58.47	444	2.95	1.53	1.79	17.9	7.64	27.1	66	4105	34.7	0.341	112	101	1	0	0	0	0	1	20
607	2	88	5	55	0	1	148	89	88	0	0	0	0	121	112	121	112	0	0	0	0	0	0	0	0	0	46.33	42.33	37.88	422	4.93	1.44	2.93	2.7	6.65	20.8	48	5810	44.1	0.435	149	102	1	0	0	1	0	0	0
608	2	76	1	65	0	1	150	100	90	0	0	0	0	99	123	137	123	0	0	0	0	0	0	0	0	0	42.37	39.14	36.8	466	4.26	1.1	2.52	12	17.57	23.7	62		30.9	0.409	140	179	1	0	0	1	0	1	20
609	2	63	2	50	0	1	161	77	98	1	1	0	3	94	124.3	342.5	124.3	2	1	2	1	2	1	0	2	4	43.25	40.17	39.81	512	2.88	1.91	1.25	10	15.24	18.6	47		35.6	0.349	121	342.5	1	0	0	0	0	1	60
610	2	67	5	65	0	1	132	87	90	1	1	0	0	108	126.1	179	126.1	0	0	0	0	0	0	0	0	0	42.02	39.02	38.04	443	7.96	2.76	5.25	17.2	11.01	26.7	35	2992	34	0.3583	122.3	179	1	0	0	1	1	1	80
611	2	68	5	58	0	1	140	70	92	0	1	0	0	99	128	563	128	3	1	3	1	3	1	0	2	4	41.15	38.23	37.1	637	7.25	1.27	4.16	5	5.86	25	52	35001	32	0.2253	78.1	229	0	1	200	0	1	1	140
612	2	87	1	43	0	1	139	79	140	0	1	0	1	128	128	130	128	0	0	0	0	0	0	0	0	0	39.37	36.37	32.46	354	4.83	1.46	2.05	15	15.57	23.1	50	4611	42.4	0.418	138	118	0	0	0	1	1	1	40
613	2	75	3	60	0	0	90	60	76	0	0	0	0	118	128	163	128	0	0	1	1	1	1	0	1	1	40.43	37.48	35.32	667	4.35	2.11	0.98	15	8.81	21.9	50	676.2	22.4	0.321	105	104	1	0	0	1	0	1	20
614	2	92	1	50	0	0	130	86	101	0	0	0	0	128	128	146	128	0	0	0	0	0	0	0	0	0	38.98	35.96	31.34	697	2.16	0.53	1.14	11.2	8.07	24.2	52	1179	45.2	0.436	143	64	1	0	0	1	0	1	20
615	2	42	3	50	0	0	130	70	76	0	0	0	0	64	108.9	129	108.9	0	0	0	0	0	0	0	0	0	54.75	50.81	54.14	427	2.63	0.67	1.47	7	8.04	21.6	66	3879	33.2	0.398	122	98	0	0	0	1	1	0	0
616	2	75	1	46	0	1	162	89	90	0	0	0	0	131	108	131	108	0	0	0	0	0	0	0	0	0	49.86	45.6	43.37	395	4.09	1.12	2.55	12.1	10.1	24.1	52		35.4	0.381	134	104.6	0	0	0	0	0	0	0
617	2	84	4	47	0	1	160	95	66	1	1	0	0	117	133	216	133	1	1	1	1	1	1	0	2	4	37.79	35.04	31.65	383	5.52	2.74	2.62	8	8.21	23.5	39		35	0.276	99	268	0	0	0	0	1	1	20
618	2	75	1	50	0	1	137	80	98	0	0	0	0	129	107	135	107	0	0	0	0	0	0	0	0	0	50.44	46.09	43.86	446	4.44	0.97	1.38	14.4	6.95	26.1	65	3125	31.1	0.445	147	107	0	0	0	1	0	0	0
619	2	76	4	50	0	1	140	75	84	1	0	1	0	121	119	135.8	119	0	0	0	0	0	0	0	0	0	44.13	40.66	38.3	456	6.86	1.01	4.92	91	9.96	23.7	64	9617	30.7	0.408	141	157	1	0	0	0	0	0	0
620	2	65	5	55	0	1	160	90	109	0	0	0	0	93	110	138	110	0	0	0	0	0	0	0	0	0	50.01	45.96	45.51	421	4.43	0.73	1.87	9.25	9.68	20.6	32		41.3	0.366	129	110	1	0	0	0	1	0	0
621	2	79	4	57	0	1	128	73	74	0	1	0	0	142	126.1	142	126.1	0	0	0	0	0	0	0	0	0	40.8	37.73	34.96	442	5.74	6.81	2.16	9	10.15	21.1	60		31.3	0.437	155	108	1	0	0	0	1	1	40
622	2	79	1	65	0	0	124	70	91	0	0	0	0	135	118	144	118	0	0	0	0	0	0	0	0	0	44.29	40.74	37.89	402	4.17	0.6	2.42	9	7.14	21.6	33	16456	31	0.341	115	113	1	0	0	1	1	1	20
623	2	81	1	50.5	0	0	134	68	80	0	0	1	0	145	118	145	118	0	0	0	0	0	0	0	0	0	44.09	40.53	37.36	215	5.39	0.95	3.27	10	6.64	24.9	53		34.6	0.356	119	108	1	0	0	0	0	0	0
624	2	57	2	56	0	1	135	70	86	0	0	0	0	101	146	147	146	0	0	1	1	1	1	0	1	1	36.1	34.05	34.18	452	4.73	1.52	2.36	5.61	20.08	17.9	13.4		37.2	0.382	132	108.4	1	0	0	1	1	1	20
625	2	74	5	49	0	0	103	62	90	0	0	0	0	145.2	147	158	147	0	0	1	1	1	1	0	1	1	34.17	32.04	30.09	481	5.07	0.87	3.05	82	15.61	13.2	37.2	9957	26.3	0.28	98	192	1	0	0	1	0	1	40
626	2	61	5	55	0	1	120	70	80	0	0	0	0	108	131.4	148	131.4	0	0	0	0	0	0	0	0	0	40.62	37.92	37.75	433	5.7	1.41	3.62	14	10.14	24.1	49			0.383	134	131.4	0	0	0	0	0	1	40
627	2	52	5	39	0	1	171	72	72	0	1	0	0	88	150	191	150	0	0	0	0	0	0	0	0	0	35.5	33.62	34.27	363	4.16	1.15	3.1	9.22	12.48	24.5	65		17.8	0.3033	102.6	208	0	0	0	0	1	1	60
628	2	76	5	49	0	1	130	70	76	0	1	0	2	97	123	152	123	0	0	0	0	0	0	0	0	0	42.37	39.14	36.8	354	4.32	3.05	1.78	5.7	5.07	23.9	64		37.1	0.283	96	170.4	1	0	0	1	0	1	20
629	2	77	1	50	0	1	190	120	115	0	0	0	0	139	152.5	236	152.5	0	0	0	0	0	0	0	0	0	32.42	30.46	28.18	660	4.64	1.59	2.8	74.7	15.07	16.5	37	21047	33	0.405	133	195	1	0	0	1	0	0	0
630	2	72	1	51	0	1	202	110	120	0	1	0	0	129	152.9	198	152.9	0	0	1	1	1	1	0	1	1	32.71	30.78	29.09	441	7.87	2.39	5.65	83.3	6.71	25.2	54		20.8	0.237	80	189	1	1	200	0	0	1	60
631	2	72	5	50	0	1	180	100	85	0	1	0	0	130	130	212.7	130	1	1	1	1	1	1	0	2	4	39.96	37.12	35.4	454	6.93	1.82	5.07	124	5.17	28.8	49	3465	25	0.301	104	247	1	0	0	0	1	1	120
632	2	68	5	71.5	0	0	97	50	92	0	1	0	0	97	97	238	97	2	1	2	1	2	1	0	2	4	57.94	52.66	51.87	297	4.98	1.12	1.09	251	5.45	12.2	59		35	0.27	95	238	1	0	0	1	0	1	20
633	2	81	4	50	0	1	150	70	102	0	1	0	0	129	155	186	155	0	0	0	0	0	0	0	0	0	31.49	29.59	26.86	496	4.61	1.5	2.27	4.75	9.96	18	45		34	0.371	120	186	0	0	0	1	0	0	0
634	2	76	5	50	0	1	166	86	96	0	0	0	0	149	143	156	143	0	0	0	0	0	0	0	0	0	35.18	32.89	30.67	467	5.3	0.64	3.01	6.37	7.25	22.5	68	8079	26.3	0.405	133	130	1	0	0	0	1	1	20
635	2	48	5	49.1	0	0	136	64	85	0	0	0	0	94	135.8	165	135.8	0	0	0	0	0	0	0	0	0	40.71	38.33	39.75	382	3.81	1.34	1.91	8.48	14.59	17.2	23		31.6	0.346	118	121	0	0	0	0	0	1	20
636	2	83	4	50	0	0	93	49	85	0	0	0	0	152	166	269	166	1	1	1	1	1	1	0	2	4	28.81	27.2	24.38	825	3.55	0.99	2.01	12.5	9.12	19.1	20		38	0.329	112	121	1	0	0	1	0	0	0
637	2	81	1	43.5	0	1	144	90	123	1	0	0	0	133	167	344.7	167	2	1	2	1	2	1	0	2	4	28.72	27.15	24.55	499	3.86	1.55	1.97	30.8	26.68	19.4	60	5307	25.4	0.3853	127.5	257	1	0	0	1	1	1	100
638	2	32	7	50	0	1	114	63	81	0	1	0	0	78	170.3	268	170.3	3	1	3	1	3	1	0	2	4	33.11	32.05	33.83	486	3.92	0.81	2.56	7	15.58	21.7	47		32.2	0.231	78	124	0	1	200	0	1	1	100
639	2	82	1	65	0	1	154	83	88	0	0	0	0	78	170.9	187	170.9	0	0	0	0	0	0	0	0	0	27.85	26.37	23.71	693	4.38	0.78	2.11	66.5	21.21	21.9	49		33.9	0.351	117	158	1	0	0	1	1	1	20
640	2	67	5	56	0	1	90	55	68	0	1	0	0	113	173	310	173	1	1	1	1	1	1	0	2	4	28.45	27.09	25.95	471	3.44	1.01	1.7	62.1	8.35	23.3	64		31.6	0.316	103	134	0	0	0	1	1	1	40
641	2	82	1	50	0	1	168	84	106	0	1	0	1	129	176	178	176	0	0	0	0	0	0	0	0	0	26.86	25.49	22.88	419	5.1	1.98	1.03	8.9	10.06	25.8	56		33.8	0.366	126	178	1	0	0	0	1	0	0
642	2	79	4	50	0	0	118	63	122	0	1	0	0	172	176	179.1	176	0	0	0	0	0	0	0	0	0	27.04	25.68	23.37	405	22.7	0.77	2.66	176	11.68	23.5	34		26.3	0.3606	120.8	159.1	1	0	0	0	0	1	60
643	2	71	4	65	0	1	185	100	140	1	0	0	0	97	146	183	146	0	0	0	0	0	0	0	0	0	34.71	32.56	30.98	499	4.72	2.11	1.77	127	14.74	22.8	47		27.9	0.133	48	133	1	1	800	1	0	1	80
644	2	61	1	43	0	1	125	69	70	0	0	0	0	110	183	247	183	0	0	1	1	1	1	0	1	1	26.99	25.88	25.29	791	3.88	1.88	1.89	72	11.67	23.8	44		26.5	0.249	74	132	1	1	200	0	1	1	60
645	2	69	4	70	1	1	107	65	88	0	1	0	0	183	183	189	183	0	0	0	0	0	0	0	0	0	26.4	25.24	23.91	319	4.59	0.91	2.42	43.6	10.63	23.1	46		26.6	0.2634	89.4	193	1	0	0	1	1	1	40
646	2	43	5	45	0	1	139	52	125	0	0	0	0	64	185.9	397	185.9	2	1	2	1	2	1	0	2	4	28.18	27.28	28.16	585	4.27	1.08	2.39	61	10.62	20	40		33.6	0.329	114	177	1	0	0	0	1	1	40
647	2	39	5	58	1	1	210	110	72	0	1	0	1	186	177	186	177	0	0	0	0	0	0	0	0	0	30.47	29.45	30.73	541	5.27	2.28	3.31	5.41	11.96	25.5	49	28144	29	0.2931	96	162.3	1	0	0	1	1	1	40
648	2	69	5	61	0	1	160	80	92	1	1	0	1	111	191	285	191	2	1	2	1	2	1	0	2	4	25.04	24.02	22.71	411	7.42	5.54	3.89	97.9	7.73	21.4	66	35001	27.4	0.1838	59.3	138	1	0	0	1	1	1	60
649	2	70	1	50	0	1	175	98	64	0	0	0	0	189	189	196	189	0	0	0	0	0	0	0	0	0	25.31	24.24	22.84	332.3	4.54	0.97	3	7	7.59	23.8	47		32.7	0.335	99	173	0	0	0	1	1	0	0
650	2	79	1	60	0	1	159	107	137	1	1	0	0	199	199	460	199	2	1	2	1	2	1	0	2	4	23.24	22.29	20.14	240	4.82	0.63	2.89	8	32.66	17	49	28709	28.3	0.455	137	143	1	0	0	0	0	1	40
651	2	79	4	53.5	0	1	154	107	84	0	0	0	0	135	197	201	197	0	0	0	0	0	0	0	0	0	23.53	22.55	20.39	401	7.16	1.11	3.37	13.4	6.12	22.7	50		34.2	0.376	122	197	1	0	0	1	1	0	0
652	2	94	4	34	0	1	150	78	85	0	0	0	0	182	205.4	252	205.4	0	0	0	0	0	0	0	0	0	21.66	20.74	17.45	378	3.11	1	1.19	37.5	7.9	18.2	49	14640	18.8	0.2395	78.3	141	1	0	0	1	0	1	60
653	2	97	4	50	0	1	165	68	70	0	1	0	0	145	206	214	206	0	0	0	0	0	0	0	0	0	21.46	20.54	17.02	436	4.56	2.19	3.14	10.5	7.94	27.2	56	2912	34	0.337	104	214	0	0	0	0	0	0	0
654	2	80	4	90	0	1	146	69	97	1	0	0	0	157	211	382	211	1	1	1	1	1	1	0	2	4	21.57	20.78	18.63	461	3.45	0.84	1.98	22.4	6.77	26.4	51.6		27.2	0.205	68	239	0	1	200	0	3	1	120
655	2	63	1	50	0	1	185	92	78	0	0	0	0	214	214	225	214	0	0	0	0	0	0	0	0	0	22.12	21.46	20.64	493	6.75	1.21	5.06	35	9.48	18.8	54		26	0.246	80	172	1	0	0	1	0	1	100
656	2	84	4	70	0	1	214	68	92	0	0	0	0	204	204	219.3	204	0	0	0	0	0	0	0	0	0	22.29	21.39	18.87	356	5.44	1.37	4.37	11	8.95	23.5	53	3280	32	0.313	95	204	1	0	0	0	0	1	40
657	2	79	4	50	0	1	230	99	90	1	0	0	0	220	220	282	220	0	0	1	1	1	1	0	1	1	20.53	19.85	17.84	342	4.01	1.19	2.29	145	9.69	20.7	51	4661	32	0.29	93	215	0	0	0	1	0	1	20
658	2	49	1	52	0	1	170	97	105	0	1	0	0	80	193	229	183	0	0	1	1	1	1	0	1	1	26.29	25.44	25.8	491	7.08	1.61	4.81	7.5	9.1	24	63		33.2	0.301	102	180	0	0	0	0	1	0	0
659	2	88	4	51.5	0	1	140	82	96	1	1	0	1	199.7	232	426.6	232	1	1	1	1	1	1	0	2	4	18.86	18.27	15.71	214	3.14	1.59	0.99	32.1	11.49	21.1	47	3572	34	0.2988	96.5	104	1	0	0	1	0	1	80
660	2	67	5	50	0	1	130	60	82	0	0	0	0	115.3	211	238	211	0	0	1	1	1	1	0	1	1	22.26	21.54	20.41	373	3.33	0.58	1.22	120	7.51	25.1	60	1689	29.2	0.395	130	159	1	0	0	1	1	1	20
661	2	62	5	55	0	1	190	120	115	0	1	0	0	246	246	302	246	0	0	3	1	3	1	0	1	3	18.68	18.33	17.56	301	6.53	1.49	4.42	4.88	10.76	26.4	66		31.3	0.298	99	351	0	0	0	0	1	1	40
662	2	76	1	50	0	1	147	66	97	0	0	0	0	229	205.4	250.6	205.4	0	0	0	0	0	0	0	0	0	22.5	21.66	19.8	505	4.21	0.81	2	7.11	10.59	23.7	48	6998	28.8	0.318	104	185.7	1	0	0	0	0	0	0
663	2	71	1	50	0	1	153	66	56	0	1	0	0	100	246	261	246	0	0	0	0	0	0	0	0	0	18.23	17.83	16.49	196	3.63	0.69	2.04	2.57	8.45	24.4	69		26.8	0.288	92	219.3	1	0	0	0	0	1	20
664	2	70	5	50	0	1	91	49	124	0	1	0	0	186.9	250.6	255	250.6	0	0	0	0	0	0	0	0	0	17.87	17.51	16.24	556	4.26	1.49	2.39	19	8.62	25	50		25.6	0.287	89	307	1	0	0	1	0	1	20
665	2	67	4	58	0	1	170	70	70	0	1	0	0	253	267	336	267	0	0	0	0	0	0	0	0	0	16.65	16.42	15.36	401.9	6.35	2.23	4.76	14.3	3.63	21.6	50		34.9	0.2	77	317	0	1	200	0	0	0	0
666	2	42	5	50	0	1	160	66	85	0	0	0	0	299	300	432	300	0	0	3	1	3	1	0	1	3	15.68	15.78	15.9	382	3.83	1.82	2.08	29.8	6.55	·5.8	23.8		28.5	0.252	84	447	1	0	0	1	1	1	40
667	2	56	5	50	0	1	110	56	92	0	0	0	0	290	290	454	290	3	1	3	1	3	1	0	2	4	15.53	15.48	15.01	493	3.23	1.43	1.43	84.3	4.38	22	48		25.1	0.2332	71.9	291	1	1	200	0	1	1	60
668	2	85	4	55	0	1	187	79	88	0	1	0	0	245	245	764	245	3	1	3	1	3	1	0	2	4	17.74	17.27	15.02	368	4.78	0.98	2.47	71	596	21	54		29.3	0.301	102	758	1	0	0	1	0	1	40
669	2	72	1	45	0	0	154	100	143	0	0	0	0	260	261	1183	261	3	1	3	1	3	1	0	2	4	16.91	16.61	15.24	420	3.7	0.98	1.79	38	16.16	16.7	50		30.2	0.304	109	340	1	0	0	1	1	0	0
670	2	19	1	50	0	1	184	96	120	0	1	0	0	54	305	345	305	0	0	0	0	0	0	0	0	0	17.71	18.18	18.32	386	10.73	1.43	8.54	22.5	10.78	22.8	50		16.5	0.297	102	352	1	0	0	1	1	1	40
671	2	55	5	50	0	0	110	50	84	0	0	0	0	287	290	716	290	2	1	2	1	2	1	0	2	4	15.58	15.53	15.12	309	0.59	0.68	0.18	15.9	3.58	18.2	58		16.1	0.31	109	464	1	0	0	1	0	1	20
672	1	85	5	60	0	0	126	71	100	1	0	1	0	50	50	74	50	0	0	0	0	0	0	0	0	0	159.63	145.71	93.94	239	3.4	0.85	1.75		7	27	39	853.5	29	0.366	120	74	1	0	0	1	0	1	40
673	1	40	7	60	0	0	126	96	122	0	0	0	0	48	57	103	57	1	1	0	0	1	1	0	1	1	155.42	145.97	122.1	439	3.5	0.79	2.92	7.24	5.7	25	50	1680	38.4	0.378	124	103	1	0	0	1	1	1	40
674	1	37	2	60	0	0	108	65	80	0	0	0	0	64	65	165	65	2	1	2	1	2	1	0	2	4	134.02	127.45	118.15	478	2.4	0.89	1.34		7.7	15	35	40162	39.4	0.444	145	160	1	0	0	1	1	1	40
675	1	76	5	60	0	0	135	82	124	0	0	0	0	60	68	251	68	2	1	2	1	2	1	0	2	4	111.44	104.53	88.19	323	4.9	2.38	1.42		8.3	17	48	8746	39	0.313	95	200	1	0	0	1	0	1	40
676	1	82	1	60	1	0	132	85	100	1	0	0	0	65	69	119	69	1	1	0	0	1	1	0	1	1	107.97	101.21	84.04	242	3.4	0.8	1.97		7.5	32	50	11793	31	0.411	133	119	1	0	0	1	0	1	20
677	1	63	1	60	1	0	120	85	85	0	0	1	0	58	70	220	70	3	1	3	1	3	1	0	2	4	111.2	105.02	95.48	377	3.4	1.73	2.19	9.04	5.1	16	53	4954	36.2	0.263	88	201	1	0	0	1	0	1	40
678	1	62	1	60	0	0	114	74	110	0	1	0	0	70	72	505	72	3	1	3	1	3	1	0	2	4	107.7	101.99	95.04	639	4.1	1.15	2.62		4.4	24	41	9975	35	0.339	113	447	1	0	0	1	0	1	40
679	1	71	2	60	0	0	128	62	107	0	0	0	0	58	73	267	73	3	1	3	1	3	1	0	2	4	103.35	97.66	88.71	477	4.2	0.96	2.54		13.5	26	40	20860	28	0.299	98	238	0	0	0	1	0	1	120
680	1	47	2	60	0	0	105	63	86	0	0	0	0	47	73	92	73	0	0	0	0	0	0	0	0	0	111.27	106.19	105.01	224	3.5	0.47	2.23		9.1	23	41	1259	35.1	0.303	96	74	0	0	0	1	1	1	40
681	1	58	3	60	1	0	96	60	65	0	1	0	0	47	73	309	73	3	1	3	1	3	1	0	2	4	107.16	101.75	97.2	518	4.3	5.81	2.84		6.6	21	37	12107	30.7	0.282	97	191	1	0	0	1	0	1	100
682	1	46	3	60	0	0	120	80	90	0	1	0	0	55	75	258	75	3	1	3	1	3	1	0	2	4	108.03	103.37	104.58	689	2.9	0.9	1.87		5.4	28	50	64581	32	0.245	81	284	1	0	0	1	0	1	240
683	1	36	3	60	0	0	90	60	93	0	0	0	0	37	76	405	76	3	1	3	1	3	1	0	2	4	111.05	107	111.58	392	3.2	0.57	1.71	3.7	14.1	24	49	5864	28	0.267	91	476	1	1	200	0	0	1	40
684	1	75	1	60	1	1	123	61	102	1	0	0	0	68	76	94	76	0	0	0	0	0	0	0	0	0	97.38	92.19	84.84	345	5.7	1.25	3.07		5.9	25	51	420.9	47	0.42	140	88	0	0	0	0	1	1	40
685	1	45	2	60	0	0	120	75	62	0	0	0	0	76	76	167	76	2	1	2	1	2	1	0	2	4	106.7	102.26	104.74	747	4.5	0.54	3.56		5.7	29	45	14934	38	0.327	103	203	0	0	0	1	1	1	300
686	1	47	3	60	1	0	97	70	64	0	1	0	0	69	77	239	77	3	1	3	1	3	1	0	2	4	104.18	99.85	102.73	276	4.8	2.31	2.6		14.1	21	49	3810	36	0.435	148	210	0	0	0	1	0	1	40
687	1	65	1	60	0	0	125	86	78	0	0	0	0	77	79	105	79	0	0	0	0	0	0	0	0	0	95.24	90.76	89.58	603	5.3	1.16	4.12		5.4	22	39	6723	36.5	0.401	148	105	1	0	0	1	0	1	40
688	1	44	4	60	1	1	200	120	120	0	0	0	0	56	81	105	81	0	0	0	0	0	0	0	0	0	99.03	95.45	101.3	548	4.3	2.11	3.1		5.3	22	40	1128	35.5	0.342	142	105	1	0	0	1	1	1	60
689	1	80	1	60	0	0	150	91	91	0	1	1	0	74	81	111	81	0	0	1	1	1	1	0	1	1	88.98	84.54	78.67	323	5.5	1.39	3.76		6	26	51	1988	34	0.484	119	109	0	0	0	0	0	1	20
690	1	99	2	60	0	1	140	90	85	0	0	1	0	81	81	471	81	3	1	3	1	3	1	0	2	4	85.65	80.96	68.84	676	3.98	1.21	0.99	94.3	5.6	18	46	4263	30	0.243	82	298	1	1	200	1	0	1	60
691	1	75	4	60	0	1	135	70	72	0	0	0	0	80	78	82	78	0	0	0	0	0	0	0	0	0	94.31	89.47	85.28	285	2.9	0.58	1.22		7.2	31	50	1083	35	0.447	148	78	0	0	0	0	1	1	40
692	1	43	2	60	1	0	132	70	73	0	0	0	0	83	84	102	84	0	0	0	0	0	0	0	0	0	95.08	91.95	97.63	464	3.1	0.49	2.36		8.8	26	24	5652	32.4	0.455	151	109	1	0	0	1	1	1	60
693	1	67	1	60	0	1	132	82	108	0	1	0	0	58	84	105	84	0	0	0	0	0	0	0	0	0	87.82	84.04	82.48	319	4.12	1.29	1.12		7	25	40	4633	30.5	0.314	107	102	0	0	0	1	1	1	40
694	1	77	5	60	0	1	97	49	90	1	0	0	0	57	85	183	85	2	1	2	1	2	1	0	2	4	84.42	80.59	75.8	775	3.3	0.64	2.39		9.9	23	35	23257	39.9	0.403	139	157	1	0	0	1	1	1	40
695	1	73	1	60	1	0	124	67	76	0	1	0	0	74	74	85	74	0	0	0	0	0	0	0	0	0	101.12	95.59	92.17	328	4.9	0.61	3.53	28	6.5	20	30	1381	35	0.396	134	65	1	0	0	1	1	1	40
696	1	71	1	60	0	0	142	90	89	0	0	0	0	81	85	95	85	0	0	0	0	0	0	0	0	0	85.65	81.93	79.06	465	6.11	2.14	2.28		8.6	22	41	23342	35.4	0.434	144	90	0	0	0	1	1	1	40
697	1	49	1	60	1	1	81	68	71	1	0	0	0	86	86	93	86	0	0	0	0	0	0	0	0	0	90.22	87.15	90.98	408	4.8	0.79	3.13		4.1	22	36	22122	25.6	0.482	161	90	0	0	0	1	1	1	100
698	1	82	1	60	0	1	135	72	110	1	0	0	0	80	87	148	87	1	1	1	1	1	1	0	2	4	81.11	77.46	71.15	398	4.28	1.92	1.43		11.2	21	42	5829	30.5	0.379	108	122	1	0	0	1	1	1	40
699	1	84	1	60	0	1	135	85	86	0	0	0	1	78	88	170	88	1	1	0	0	1	1	0	1	1	79.63	76.07	69.2	403	2.4	0.71	1.1		10.9	26	57	505.9	36	0.292	97	166	0	0	0	1	1	1	120
700	1	57	2	60	1	1	140	72	85	0	0	1	0	77	88	113	88	0	0	0	0	0	0	0	0	0	85.35	82.3	83.65	273	4.1	2.62	1.96		9.8	25	52	1680	39.8	0.399	134	113	0	0	0	1	1	1	20
701	1	43	2	60	0	0	100	56	92	0	0	0	0	75	90	130	90	0	0	0	0	0	0	0	0	0	87.32	84.92	89.82	353	4.38	1.53	1.98	16.2	5.8	23	45	2393	38.2	0.384	134	126	1	0	0	1	0	1	40
702	1	55	2	60	1	1	110	82	82	0	0	0	0	78	91	196	91	2	1	2	1	2	1	0	2	4	82.42	79.75	81.46	792	3.9	2.55	1.88		13.3	24	44	683.4	37.4	0.458	151	196	1	0	0	1	0	1	40
703	1	74	1	60	0	1	130	70	75	0	0	0	0	85	91	230	91	2	1	2	1	2	1	0	2	4	78.16	75.09	71.28	441	3.3	0.74	1.24		4.8	27	41	13276	34	0.378	127	223	0	0	0	0	1	1	20
704	1	41	3	60	0	0	107	65	95	0	0	0	0	92	90	92	90	0	0	0	0	0	0	0	0	0	88.06	85.74	91.09	298	3.98	1.07	2.48		6	24	45	1988	32.5	0.328	123	89	1	0	0	0	0	1	140
705	1	39	3	60	0	0	110	70	110	0	0	0	0	81	92	156	92	1	1	3	1	3	1	0	2	4	86.48	84.45	89.95	528	4	1.14	2.72		5.8	27	30	6530	31.4	0.416	142	125	0	0	0	1	1	1	100
706	1	59	3	60	0	0	90	62	50	0	0	0	0	63	83	93	83	0	0	0	0	0	0	0	0	0	91.18	87.43	88.52	468	2.5	0.61	1.78		5.4	16	49	9286	38	0.376	127	70	1	0	0	1	1	1	60
707	1	40	3	60	1	0	100	60	88	0	0	0	0	95	95	179	95	1	1	1	1	1	1	0	2	4	82.74	80.96	85.93	429	4.9	1.38	0.98	43.3	10.4	16	28	67481	32	0.424	159	157	1	0	0	1	0	1	20
708	1	70	1	60	1	0	98	70	86	1	0	0	1	91	97	163	97	1	1	1	1	1	1	0	2	4	72.96	70.55	67.87	407	3.2	0.9	1.45		8.3	24	38	1358	35.5	0.384	131	163	1	0	0	1	1	1	40
709	1	74	5	60	0	1	117	74	110	1	0	0	1	66	98	99	98	0	0	0	0	0	0	0	0	0	71.33	68.94	65.17	557	5.2	0.92	3.89		8.7	27	31	8146	38.2	0.463	166	99	0	0	0	0	1	1	20
710	1	66	2	60	1	0	120	80	70	0	0	0	0	99	100	161	100	1	1	1	1	1	1	0	2	4	71.01	68.93	67.28	389	5.5	2.53	3.68		18.2	25	50	2295	37.3	0.454	167	155	0	0	0	1	1	1	80
711	1	57	3	60	0	1	152	115	108	0	0	0	0	84	100	113	100	0	0	0	0	0	0	0	0	0	72.9	71.01	71.67	220	2.2	0.9	1.09		2.3	19	51	18451	32.2	0.266	90	113	1	0	0	1	0	1	60
712	1	21	2	60	0	0	91	64	100	1	0	0	0	93	77	101	77	0	0	0	0	0	0	0	0	0	120.34	117.59	126.59	522	3.3	0.73	2.08		7.7	22	41	4840	34.1	0.425	148	74	1	0	0	0	1	1	20
713	1	38	2	60	0	0	111	99	92	0	0	0	0	100	88	101	88	0	0	0	0	0	0	0	0	0	91.78	89.36	95.59	485	4.85	1.47	1.09	0.77	4.4	28	49	1009	34.5	0.408	133	79	0	0	0	1	0	1	0
714	1	67	7	60	1	0	108	70	75	0	0	0	0	97	101	308	101	3	1	3	1	3	1	0	2	4	69.96	67.94	66.01	190	4.1	0.66	2.73		7.8	24	33	1822	31.3	0.444	164	308	1	0	0	1	0	1	200
715	1	44	1	60	1	0	94	76	84	0	0	0	0	97	90	102	90	0	0	0	0	0	0	0	0	0	86.96	84.52	89.19	358	4.12	1.9	1.15		15.68	22	22	1339	35.9	0.31	35.9	88	0	0	0	1	1	1	40
716	1	60	3	60	1	0	115	80	80	0	0	1	0	95	102	164	102	1	1	1	1	1	1	0	2	4	70.49	68.69	68.51	495	5.3	2.5	3.37		7.4	28	32	1003	39.2	0.455	146	121	0	0	0	1	0	1	140
717	1	67	1	60	1	1	105	47	64	0	0	0	0	78	102	109	102	0	0	0	0	0	0	0	0	0	69.11	67.17	65.23	818	5	0.89	3.56		4.6	19	39	39745	28	0.229	82	105	1	0	0	1	0	1	40
718	1	60	1	60	1	1	150	105	0	0	1	0	0	97	103	234	103	2	1	3	1	3	1	0	2	4	69.65	67.92	67.71	439	4.4	1.47	3.74	23.2	20.4	17	36	34391	37.9	0.39	135	167	1	0	0	1	0	1	20
719	1	57	3	60	0	1	160	80	155	0	0	0	0	86	103	234	103	2	1	2	1	2	1	0	2	4	70.29	68.63	69.15	512	2.2	0.49	1.05		8.9	22	52	2378	39.7	0.234	82	141	1	0	0	0	1	1	20
720	1	74	1	60	0	0	140	70	100	0	0	0	0	104	104	110	104	0	0	0	0	0	0	0	0	0	66.28	64.37	60.66	426	3.2	0.72	2.07		5.8	38	30	3934	37.1	0.379	127	83	0	0	0	1	0	1	40
721	1	80	4	60	0	1	161	110	138	0	0	0	0	106	106	124	106	0	0	0	0	0	0	0	0	0	63.85	61.98	56.83	219	2.6	1.38	1.13	21	4.2	27	48	5876	21.6	0.235	75	81	1	1	400	1	0	1	120
722	1	77	5	60	0	1	156	84	60	0	0	0	0	108	75	109	75	0	0	0	0	0	0	0	0	0	98.52	93.11	88.18	143	2.8	0.74	2.08		4	24	53	1777	30	0.293	99	67	1	0	0	1	1	1	40
723	1	62	3	60	0	0	120	70	100	0	0	0	0	110	110	129	110	0	0	0	0	0	0	0	0	0	63.84	62.54	61.66	434	6.1	1.63	3.87	10.2	4.3	24	38	2998	34.9	0.301	101	129	1	0	0	1	1	1	120
724	1	84	5	60	0	0	105	70	80	1	0	1	0	90	90	111	90	0	0	0	0	0	0	0	0	0	77.45	74.12	67.34	185	4.3	1.77	2.72		30.6	13	40	3696	26.4	0.351	126	90	1	0	0	1	0	1	40
725	1	72	2	60	0	0	130	100	87	0	0	0	0	89	89	113	89	0	0	0	0	0	0	0	0	0	80.73	77.47	74.26	350	3.2	1.02	1.85		7.6	24	54	3937	38.5	0.413	139	67	0	0	0	1	0	1	40
726	1	81	1	60	1	0	110	70	88	1	0	1	0	74	116	184	116	1	1	0	0	1	1	0	1	1	57	55.71	50.6	329	3.6	0.6	1.86		17.1	20	48	13802	30.3	0.38	124	167	0	0	0	1	0	1	40
727	1	77	1	60	0	1	75	45	110	1	0	0	0	95	117	305	117	2	1	3	1	3	1	0	2	4	56.91	55.74	51.51	731	2.6	2.18	1.1	202	12.8	24	38	765.5	29	0.453	159	305	1	0	0	1	0	1	60
728	1	40	1	60	0	0	88	65	72	1	0	0	0	80	107	117	107	0	0	0	0	0	0	0	0	0	71.45	70.57	74.42	566	5.5	0.79	4.24		2.9	25	20	9899	38.1	0.335	112	84	1	0	0	1	1	1	100
729	1	63	2	60	0	0	96	60	102	0	0	0	0	75	100	119	100	0	0	0	0	0	0	0	0	0	71.6	69.58	68.71	319	3.92	1.44	3.12		8.8	22	49	1319	34.5	0.414	139	94	0	0	0	1	1	1	60
730	1	92	5	60	0	0	128	82	100	0	0	0	0	121	100	121	100	0	0	0	0	0	0	0	0	0	66.91	64.44	56.05	309	7.2	2.11	0.98		4.9	27	50	6882	36.5	0.298	114	93	0	0	0	1	0	1	80
731	1	79	1	60	0	0	78	46	83	1	0	0	0	91	121	359	121	2	1	2	1	2	1	0	2	4	54.35	53.34	48.77	447	6.51	2.98	3.14		6.9	22	39	1918	29.5	0.197	65	359	1	0	0	1	0	1	60
732	1	57	3	60	1	1	135	76	85	0	1	0	0	120	87	126	87	0	0	0	0	0	0	0	0	0	86.57	83.39	84.81	315	5.1	1.47	3.62	3.97	11.1	22	60	2374	38	0.292	104	65	1	0	0	0	0	1	20
733	1	46	1	60	1	0	75	57	119	1	0	0	0	82	114	129	114	0	0	0	0	0	0	0	0	0	64.44	63.76	66.08	549	7.2	2.91	4.5		7.2	26	43	4220	38	0.498	173	94	1	0	0	1	0	1	220
734	1	52	2	60	1	0	119	35	96	0	0	0	0	115	83	131	83	0	0	0	0	0	0	0	0	0	93.26	89.7	92.99	459	3.5	0.54	2.4		5.6	24	37	7437	32.4	0.322	109	80	1	0	0	1	0	1	20
735	1	61	2	60	1	0	110	60	50	0	0	0	0	104	104	117	104	0	0	0	0	0	0	0	0	0	68.62	66.94	66.46	421	4	1.76	2.84		7.4	21	40	1040	37	0.409	143	117	1	0	0	1	1	1	20
736	1	73	1	60	0	1	87	54	78	1	1	0	0	98	70	137	70	0	0	0	0	0	0	0	0	0	108.3	101.92	98.58	343	3.8	0.65	3.07	26.2	4	27	52	5752	27.1	0.261	80	70	1	0	0	1	1	1	40
737	1	74	4	60	0	1	196	76	76	0	0	0	1	139	139	148	139	0	0	0	0	0	0	0	0	0	46.34	46.06	42.71	430	6.6	2.18	3.94		17	20	37	4058	42	0.496	160	122	1	0	0	1	1	1	20
738	1	66	1	60	1	0	101	74	86	1	0	0	0	122	139	241	139	1	1	1	1	1	1	0	2	4	47.3	47.14	45.18	296	3.6	1.18	2.25		4.3	21	74	917.7	43.3	0.312	104	229	1	0	0	0	0	1	80
739	1	73	1	60	0	1	136	75	100	0	1	0	0	129	140	183	140	0	0	1	1	1	1	0	1	1	46.04	45.8	42.64	380	4.4	0.5	3.52		7.2	28	40	175.7	39	0.394	134	118	1	1	400	1	1	1	40
740	1	77	1	60	1	1	95	55	82	0	0	0	0	115	91	141	91	0	0	0	0	0	0	0	0	0	77.6	74.49	69.8	297	3.44	0.83	2.14		4.5	25	47	1001	34.1	0.406	137	91	0	0	0	1	1	1	20
741	1	53	1	60	0	1	130	80	86	1	0	0	0	70	119	144	119	0	0	0	0	0	0	0	0	0	59.59	58.96	59.73	515	3.6	0.72	2.6	9.01	5.8	18	40	11079	29	0.35	119	97	1	0	0	1	1	1	60
742	1	68	1	60	1	0	80	60	130	1	0	0	0	111	144	146	144	0	0	0	0	0	0	0	0	0	45.04	44.98	42.69	372	3.6	0.43	2.07		8.6	21	74	2674	42	0.36	123	144	1	0	0	0	0	1	20
743	1	46	1	60	1	1	109	70	95	0	0	0	0	70	147	225	147	1	1	1	1	1	1	0	2	4	47.09	47.55	48.6	633	6.7	1.71	4.82		6.1	21	42	1410	36	0.507	168	225	1	0	0	0	1	1	40
744	1	52	1	60	0	0	140	90	90	0	0	0	0	152	152	162	152	0	0	0	0	0	0	0	0	0	44.2	44.63	44.74	949	2.2	0.66	1.68	16	3.8	27	52	4610	37	0.361	122	139	1	0	0	1	1	1	40
745	1	84	2	60	0	1	151	51	108	1	0	0	0	111	138	155	138	0	0	0	0	0	0	0	0	0	45.71	45.26	40.16	352	4.46	2.12	1.03		8.8	21	47	1258	32	0.449	151	138	1	0	0	0	1	1	60
746	1	56	2	60	0	0	101	85	62	0	0	0	0	113	113	157	113	0	0	0	0	0	0	0	0	0	62.89	61.89	62.26	436	5.2	1.28	3.74		7.8	24	38	2836	40.4	0.393	138	93	1	0	0	1	1	1	240
747	1	88	1	60	1	1	171	75	75	0	0	0	0	101	103	158	103	0	0	0	0	0	0	0	0	0	65.03	62.84	55.62	518	6.5	4.89	3.55		11.8	31	39	1048	39.5	0.416	137	103	1	0	0	1	1	1	40
748	1	81	2	60	1	0	117	72	65	0	0	0	1	146	146	159	146	0	0	0	0	0	0	0	0	0	42.91	42.73	38.32	308	4.28	2.09	1.28		7.5	19	41	24836	36	0.263	85	82	0	0	0	1	0	1	20
749	1	80	1	60	0	1	155	90	150	0	0	1	0	131	110	159	110	0	0	0	0	0	0	0	0	0	60.99	59.39	54.34	348	4.1	0.93	2.9		8.7	28	51	3607	44	0.443	151	110	1	0	0	1	1	1	20
750	1	65	1	60	1	0	85	55	89	1	1	0	0	147	147	162	147	0	0	0	0	0	0	0	0	0	44.26	44.33	42.52	267	3.2	0.85	2.23		8.6	28	50	4281	32.6	0.447	144	76	1	0	0	1	1	1	260
751	1	60	1	60	0	1	120	88	110	0	1	0	0	176	101	176	101	1	1	0	0	1	1	0	1	1	71.35	69.47	69.33	492	5.6	2.03	4.19	7.56	6.8	22	24	1641	41.6	0.442	147	92	0	0	0	1	1	1	60
752	1	75	1	60	0	1	148	88	98	1	1	0	0	164	164	182	164	0	0	0	0	0	0	0	0	0	37.69	37.95	34.73	180	1.7	1.04	1.22	11	7.8	21	48	9842	30	0.221	68	47	0	1	200	1	1	1	40
753	1	79	1	60	0	1	108	73	66	0	1	0	0	157	157	183	157	0	0	0	0	0	0	0	0	0	39.41	39.49	35.59	602	4.1	1.31	2.47		4.5	25	49	499	35	0.425	146	85	0	1	400	0	1	1	20
754	1	85	1	60	1	1	108	64	76	0	0	0	1	163	163	187	163	0	0	0	0	0	0	0	0	0	37.14	37.26	32.61	528	2.7	1.98	2.05		5.9	27	35	6847	36.2	0.302	101	37	0	0	0	1	1	1	100
755	1	78	5	60	0	0	130	80	100	1	0	0	0	143	139	191	139	0	0	0	0	0	0	0	0	0	45.9	45.57	41.53	250	4.5	0.46	2.49		5.1	27	52	583.9	35.5	0.292	99	139	1	0	0	1	0	1	20
756	1	85	1	60	0	1	150	80	68	0	0	0	1	134	169	195	169	0	0	0	0	0	0	0	0	0	35.52	35.74	31.22	668	3.5	1.36	2.65		8.9	21	54	28631	43.6	0.428	139	169	0	0	0	0	0	1	40
757	1	67	1	60	0	1	158	79	85	0	0	0	0	170	120	198	120	1	1	1	1	1	1	0	2	4	56.55	55.68	53.59	567	4.8	1.51	3.68		7.1	27	37	6753	32	0.352	115	133	1	0	0	1	1	1	80
758	1	84	1	60	0	0	104	60	97	1	0	0	0	78	78	199	78	2	1	2	1	2	1	0	2	4	92.41	87.43	80.06	877	3	1.62	1.78		7.6	22	60	5260	37.2	0.313	104	70	1	0	0	1	1	1	100
759	1	60	1	60	0	0	120	70	76	0	0	0	0	204	204	265	204	0	0	1	1	1	1	0	1	1	29.97	30.87	29.64	197	4.6	1.81	3.04		5.5	18	50	737.3	36.5	0.256	82	63	1	0	0	1	1	1	20
760	1	57	1	60	0	0	150	90	100	0	1	0	0	141	141	278	141	1	1	1	1	1	1	0	2	4	47.71	47.77	47.31	668	4.1	0.55	2.76		6.2	28	78	4843	38.5	0.35	109	86	1	0	0	1	1	1	60
761	1	81	1	60	0	0	132	66	92	0	0	0	0	200	200	208	200	0	0	0	0	0	0	0	0	0	29.1	29.71	26.19	414	4.1	0.99	2.78		15.7	20	38	5731	37.8	0.442	144	70	1	0	0	0	1	1	40
762	1	78	1	60	0	1	172	94	92	1	1	0	1	122	213	82	213	0	0	0	0	0	0	0	0	0	27.11	27.84	24.79	269	3.2	1.24	2.1		6.6	24	40	13881	29.3	0.354	124	82	1	0	0	1	0	1	120
763	1	77	1	60	0	1	120	88	88	0	1	0	0	130	95	215	95	2	1	2	1	2	1	0	2	4	73.59	70.88	66.26	339	3.7	0.49	2.57		6.6	41	51	2831	35.7	0.547	182	58	1	0	0	1	0	1	20
764	1	82	1	60	0	1	149	86	104	1	0	0	1	181	92	216	82	2	1	2	1	2	1	0	2	4	75.71	72.62	66.5	324	3.3	0.61	2.25		5.2	29	40	5192	32.4	0.392	126	77	0	0	0	1	1	1	60
765	1	76	1	60	0	1	130	70	95	0	0	0	0	181	181	230	181	0	0	0	0	0	0	0	0	0	33.3	33.78	30.61	326	4.8	0.82	2.71		6.5	22	57	7246	38.3	0.355	113	65	0	0	0	1	0	1	100
766	1	80	1	60	0	1	150	80	90	0	1	0	0	159	80	293	80	3	1	3	1	3	1	0	2	4	90.36	85.76	79.86	372	4.6	1.28	3.79	14	4.5	22	54	4788	30.1	0.419	142	80	1	0	0	1	0	1	20
767	1	75	5	60	0	1	180	90	101	0	0	1	0	73	193	240	193	0	0	1	1	1	1	0	1	1	30.83	31.45	28.52	712	3.5	0.6	1.68		4.9	27	41	1815	39.7	0.363	120	180	1	0	0	1	0	1	140
768	1	87	1	60	1	1	180	90	90	0	1	0	0	170	267	280	267	0	0	0	0	0	0	0	0	0	20.12	20.98	17.71	689	2.9	0.9	1.87		5.4	28	50	64581	32	0.245	81	280	1	0	0	1	0	1	260
769	2	80	4	50	0	1	105	58	84	0	1	0	0	39	39	39	39	0	0	0	0	0	0	0	0	0	173.23	145.8	95.56	321	4.97	1.48	1.33		5.9	25	32	1658	30.5	0.347	111	45	0	0	0	1	1	1	40
770	2	85	2	50	0	1	157	94	135	0	1	0	0	70	70	93	70	0	0	0	0	0	0	0	0	0	83.26	73.33	76.11	37	3.3	0.84	1.97		11.1	22	43	9087	38.9	0.348	113	102	1	0	0	1	1	1	40
771	2	73	4	50	0	1	240	140	116	0	0	0	0	35	72	102	72	0	0	0	0	0	0	0	0	0	82.64	73.21	82.04	325	3.5	0.88	2.3		8.2	27	46	7436	33	0.351	117	85	1	0	0	1	1	1	40
772	2	72	7	50	0	0	144	60	76	0	0	0	0	45	45	68	45	0	0	0	0	0	0	0	0	0	147.95	126.28	96.44	297	5	1.03	3.66		17.3	21	47	28832	39	0.349	128	68	1	0	0	0	1	1	40
773	2	82	4	50	0	1	172	100	140	0	0	1	0	31	42	48	42	0	0	0	0	0	0	0	0	0	157.39	133.18	91.96	180	5.48	3.12	1.03		12.5	39	39	1818	33	0.424	130	33	1	0	0	1	0	1	20
774	2	54	2	50	0	0	107	73	88	0	0	0	0	53	74	91	74	0	0	0	0	0	0	0	0	0	84.32	75.41	92.91	246	4.77	1.98	0.99	0.78	7.5	28	51	937	42.6	0.283	91	69	0	0	0	1	0	1	20
775	2	87	4	50	0	1	157	84	120	0	0	0	0	57	57	198	57	3	1	3	1	3	1	0	2	4	106.84	92.51	80.3	451	4.39	1.29	0.98		7	20	65	20578	24	0.202	66	198	0	0	0	1	0	1	140
776	2	83	5	50	0	1	196	100	150	0	0	1	0	47	58	235	58	3	1	3	1	3	1	0	2	4	105.45	91.54	82.11	398	431	1.29	0.98		12.4	20	49	21592	36	0.421	137	214	1	0	0	1	0	1	40
777	2	84	1	50	0	1	149	91	102	0	0	1	0	57	58	196	58	3	1	3	1	3	1	0	2	4	105.23	91.32	81.54	573	5.3	0.82	3.81		15.9	16	64	3527	34.6	0.392	124	196	1	0	0	1	0	1	40
778	2	26	7	50	0	1	154	64	105	0	0	0	0	41	51	60	51	0	0	0	0	0	0	0	0	0	152.13	134.4	127.85	289	2.6	0.65	1.14	5.4	5.8	27	40	2133	42.3	0.367	126	49	1	0	0	1	0	1	160
779	2	71	4	50	0	1	120	72	102	0	1	0	0	59	61	122	61	2	1	2	1	2	1	0	2	4	101.9	89.15	87.87	425	4	1.47	3		11	29	50	4077	38	0.423	133	86	1	0	0	1	0	1	120
780	2	80	4	50	0	1	199	99	95	0	1	1	0	49	62	175	62	2	1	2	1	2	1	0	2	4	97.76	85.39	81.94	455	4.2	0.69	2.11		6.4	21	54	2903	34.2	0.267	88	163	0	0	0	1	1	1	120
781	2	86	4	50	0	1	190	110	72	0	1	0	0	52	62	205	62	3	1	3	1	3	1	0	2	4	96.51	84.15	78.56	503	3.8	1.37	2.02		8.3	26	50	12548	35.9	0.34	104	205	1	0	0	1	1	1	100
782	2	47	3	50	0	0	154	100	116	0	0	0	0	63	63	189	63	3	1	3	1	3	1	0	2	4	105.43	93.39	101.63	796	4.2	0.99	3.15	3.03	7.5	18	25	5409	41.2	0.508	165	189	0	0	0	1	1	1	100
783	2	40	5	50	0	1	168	90	100	0	0	0	0	53	65	664	65	3	1	3	1	3	1	0	2	4	104.41	93.08	103.37	321	4.8	2.12	2.84		5.4	21	76	1277	26.6	0.264	93	285	0	0	0	0	1	1	120
784	2	82	4	50	0	1	147	68	78	0	0	0	0	60	65	108	65	1	1	0	0	1	1	0	1	1	91.82	80.46	76.96	266	4.7	1.59	3.32		10.8	21	49	4182	39	0.407	140	108	1	0	0	1	0	1	140
785	2	73	4	50	0	1	176	106	94	0	1	0	0	66	66	112	66	1	1	0	0	1	1	0	1	1	92	80.94	80.71	512	5.6	1.32	3.73		23.9	29	38	2428	31	0.398	133	116	0	0	0	1	1	1	60
786	2	72	2	50	0	0	110	65	90	0	0	0	0	59	66	346	66	3	1	3	1	3	1	0	2	4	92.23	81.17	81.27	638	4.4	1.14	1.94	0.84	4.5	28	49	1217	40.7	0.387	125	205	1	0	0	1	0	1	60
787	2	69	3	50	0	0	100	74	78	0	0	0	3	68	68	217	68	3	1	3	1	3	1	0	2	4	89.57	79.1	80.49	214	4.31	1.3	0.98		3.7	19	30	1314	29.5	0.344	122	118	1	1	400	1	0	1	80
788	2	49	1	50	0	0	190	110	92	0	1	0	0	50	69	833	69	3	1	3	1	3	1	0	2	4	93.53	83.38	91.25	780	3.2	2.57	1.52		7	23	34	5300	20	0.247	87	180	1	0	0	1	0	1	80
789	2	26	2	50	0	0	90	60	90	0	0	0	0	54	70	133	70	1	1	0	0	1	1	0	1	1	102.92	93.26	105.68	834	3.2	0.67	2.42	17.4	3.7	25	66	3291	39.1	0.415	137	36	1	0	0	1	1	1	40
790	2	89	1	50	0	1	140	70	65	0	0	0	0	66	71	253	71	3	1	0	0	3	1	0	1	3	81.14	71.47	66.9	797	3.3	0.85	1.77		6.9	30	37	32343	37.1	0.371	122	158	1	0	0	1	0	1	100
791	2	65	1	50	1	0	134	76	104	0	0	0	0	61	71	112	71	1	1	1	1	1	1	0	2	4	85.84	76.17	79.19	474	5.5	1.27	4.23		10	28	41	3149	40	0.438	146	102	1	0	0	1	0	1	40
792	2	58	2	50	0	0	110	65	80	0	0	0	0	66	70	71	70	0	0	0	0	0	0	0	0	0	89.15	79.24	84.41	246	5.7	1.18	3.19		6.4	29	45	1320	42.1	0.371	121	54	1	0	0	0	0	1	40
793	2	64	2	50	0	0	109	69	86	0	0	0	1	54	49	72	49	0	0	0	0	0	0	0	0	0	136.03	117.23	116.8	309	3.92	0.69	2.52	6.58	6	32	50	1376	39.8	0.451	155	49	0	0	0	1	0	1	20
794	2	32	2	50	0	0	116	74	112	0	0	0	0	70	72	100	72	0	0	0	0	0	0	0	0	0	95.78	86.55	98.42	275	5	2.44	3.24		5.8	22	32	8361	34.4	0.359	112	100	1	0	0	1	0	1	100
795	2	37	2	50	0	0	110	50	91	0	0	0	0	52	75	539	75	3	1	3	1	3	1	0	2	4	88.74	80.17	91.12	327	3.2	0.53	2.49		7.1	15	50	4451	38.6	0.149	40	285	0	1	400	1	0	1	360
796	2	47	2	50	0	0	116	85	112	0	0	0	0	66	66	76	66	0	0	0	0	0	0	0	0	0	99.55	88.51	96.88	352	3.88	1.2	0.97		8.9	33	56	1398	35.3	0.408	137	76	0	0	0	0	0	1	80
797	2	82	1	50	0	1	120	82	94	0	0	0	0	77	72	77	72	0	0	0	0	0	0	0	0	0	80.93	71.5	69.27	388	3.6	0.46	1.86		7.8	27	52	5678	37.9	0.39	132	71	0	0	0	0	1	1	80
798	2	86	1	50	0	1	140	84	68	1	0	0	0	69	97	170	97	1	1	0	0	1	1	0	1	1	55.55	50.2	49.56	464	6.4	0.66	4.76		6.1	23	53	6409	35.9	0.337	110	181	1	0	0	1	0	1	140
799	2	58	2	50	0	0	120	90	123	0	1	0	0	56	71	77	71	0	0	0	0	0	0	0	0	0	87.61	77.96	83.18	384	5.3	3.3	3.34	0.84	16.7	27	47	355.3	43	0.494	172	56	1	0	0	1	1	1	40
800	2	96	4	50	0	1	134	80	92	0	1	0	0	68	78	92	78	0	0	0	0	0	0	0	0	0	71.28	63.14	57.82	243	4.6	0.86	2.6		5.7	25	66	3916	32.9	0.355	116	86	1	0	0	1	0	0	0
801	2	35	3	50	0	0	100	60	55	0	0	0	0	48	78	105	78	0	0	0	0	0	0	0	0	0	85.39	77.49	88.75	272	3.5	0.92	2.18	0.84	6.1	26	15	3190	36.8	0.435	144	100	0	0	0	1	1	1	40
802	2	57	2	50	0	1	135	77	110	0	1	0	1	74	71	79	71	0	0	0	0	0	0	0	0	0	87.88	78.23	83.77	261	4.3	1.98	0.99		4.9	25	76	1039	36.2	0.363	123	61	1	0	0	1	0	1	60
803	2	73	1	50	0	1	120	70	81	0	0	0	0	79	80	96	80	0	0	0	0	0	0	0	0	0	72.56	64.83	66.21	564	3.1	0.79	2.11	3.99	3.7	26	34	7379	35.3	0.436	146	70	1	0	0	1	0	1	60
804	2	55	7	50	0	1	162	112	96	0	0	0	0	67	82	126	82	1	1	0	0	3	1	0	1	3	74.04	66.73	73.25	578	3.3	1.42	2.15		5	26	40	1962	41.1	0.492	161	90	1	0	0	1	0	1	140
805	2	85	2	50	0	0	123	53	60	0	0	0	0	35	86	159	86	1	1	1	1	1	1	0	2	4	64.58	57.82	56.49	273	2.7	0.33	1.41		8	25	57	4944	29	0.277	87	126	1	0	0	1	0	1	40
806	2	45	2	50	0	0	121	93	122	0	0	0	0	83	75	89	75	0	0	0	0	0	0	0	0	0	85.68	77.05	86.14	304	4.98	2.1	1.92		8.7	25	55	1198	47	0.301	95	75	1	0	0	1	0	1	60
807	2	73	2	50	0	1	163	91	92	0	0	0	0	80	69	92	69	0	0	0	0	0	0	0	0	0	87.09	76.89	77.1	262	4.45	1.87	1.01		4.9	26	38	2135	39.3	0.468	160	69	1	0	0	1	0	1	40
808	2	91	2	50	0	0	126	75	150	0	0	0	0	71	71	92	71	0	0	0	0	0	0	0	0	0	80.82	71.14	65.97	123	5.22	1.06	3.35		8.2	20	50	5114	29	0.383	128	47	1	0	0	1	0	1	40
809	2	62	2	50	0	0	125	76	65	0	1	0	0	72	92	146	92	1	1	1	1	1	1	0	2	4	62.88	57.03	61.95	483	3.9	1.14	2.8	34.2	5	27	48	1198	41.5	0.367	118	75	1	1	200	1	0	1	140
810	2	81	1	50	0	1	90	57	76	0	0	0	0	70	70	86	70	0	0	0	0	0	0	0	0	0	83.98	74.05	71.81	252	3	0.37	1.81		8.7	29	68	3439	34.3	0.371	120	35	0	0	0	1	1	1	40
811	2	47	2	50	0	0	120	80	80	0	0	0	0	92	65	93	65	0	0	0	0	0	0	0	0	0	101.44	90.08	98.41	465	5.8	1.62	3.81	7.49	6.2	40	39	544.4	39	0.394	125	58	1	0	0	1	0	1	40
812	2	77	2	50	0	1	120	70	95	0	0	0	0	65	93	110	93	0	0	0	0	0	0	0	0	0	59.68	53.9	55.14	405	6.5	1.04	3.75		8	15	70	7948	39.7	0.354	121	110	0	0	0	1	1	1	80
813	2	74	5	50	0	1	115	57	84	0	1	0	0	97	97	249	97	2	1	2	1	2	1	0	2	4	57.07	51.76	53.92	384	4.8	9.44	1.17		114	21	69	1921	34.4	0.15	50	213	0	1	600	1	1	1	40
814	2	71	1	50	0	0	101	56	82	0	1	0	0	98	98	233	98	2	1	2	1	2	1	0	2	4	56.77	51.58	54.49	250	1.6	0.13	1.45		5.6	18	54	2952	37.3	0.245	92	190	1	0	0	1	0	1	40
815	2	75	1	50	0	1	143	88	100	0	1	0	0	36	81	107	81	0	0	0	0	0	0	0	0	0	71.11	63.56	64.46	502	2.1	1.13	1.02	2.09	8.8	24	41	5126	35.2	0.382	130	81	1	0	0	0	0	1	40
816	2	75	1	50	0	1	130	70	94	0	1	0	0	92	107	155	107	0	0	1	1	1	1	0	1	1	50.44	46.09	48.4	723	4.3	0.52	2.91		10.5	25	42	4805	34.4	0.243	80	155	1	0	0	1	1	1	20
817	2	29	3	50	0	0	100	80	100	0	0	0	0	103	65	109	65	0	0	0	0	0	0	0	0	0	110.6	99.36	111.68	569	3	1.22	1.93		9.3	23	15	4180	38.4	0.38	125	50	1	0	0	1	1	1	20
818	2	80	4	50	0	1	153	89	112	0	0	0	0	83	110	218	110	1	1	1	1	1	1	0	2	4	48.19	44.06	45.42	335	3.5	0.92	1.98	56.1	4.5	23	50	3230	26.7	0.32	106	218	1	0	0	1	1	1	20
819	2	85	1	50	0	1	90	68	117	0	0	0	0	112	112	147	112	0	0	1	1	1	1	0	1	1	46.62	42.63	43.05	476	2.5	0.78	1.05		6.8	26	51	4474	31.5	0.438	149	114	1	0	0	1	1	1	40
820	2	89	1	50	0	0	110	60	45	0	0	1	0	109	115	136	115	0	0	0	0	0	0	0	0	0	44.75	40.96	40.73	218	5.98	2.43	2.11	79.6	4.7	25	48	4956	40.1	0.321	109	116	1	0	0	1	1	1	40
821	2	58	1	50	0	0	140	80	63	0	0	0	2	72	72	116	72	1	1	0	0	1	1	0	1	1	86.11	76.71	81.99	225	4.4	0.82	2.69	10.1	9	22	53	916.5	18	0.395	139	32	1	0	0	1	0	1	80
822	2	51	5	50	0	1	194	98	99	0	0	0	0	108	127	205	127	1	1	1	1	1	1	0	2	4	43.74	40.9	48.03	335	4	1.95	2.12		4.5	26	54	3635	34.5	0.257	88	189	1	1	200	1	1	1	40
823	2	79	1	50	0	1	176	100	123	1	1	0	0	118	85	127	85	0	0	0	0	0	0	0	0	0	66.38	59.49	59.64	574	3.4	0.81	1.64		5.8	32	56	21967	30.7	0.321	111	83	1	0	0	1	0	1	60
824	2	76	1	50	0	1	160	50	70	0	0	1	0	131	131	147	131	0	0	0	0	0	0	0	0	0	39.2	36.4	39.03	434	2.5	0.6	1.23		5.8	21	70	8017	36.3	0.291	98	101	1	0	0	0	0	1	60
825	2	53	7	50	0	0	120	45	100	0	0	0	0	110	110	133	110	0	0	0	0	0	0	0	0	0	51.87	47.91	54.91	251	3.7	1.24	3.01	45	7.6	26	37	19012	33.8	0.293	128	68	1	0	0	1	0	1	240
826	2	60	6	50	0	1	145	88	90	0	1	0	0	126	126	135	126	0	0	0	0	0	0	0	0	0	42.9	39.94	45.46	192	3.4	0.72	1.76	2.44	5	29	30	3726	25	0.226	78	86	1	1	200	1	1	1	20
827	2	57	2	50	0	0	124	75	75	0	0	0	0	98	136	171	136	0	0	0	0	0	0	0	0	0	39.41	36.95	42.92	701	7.7	2.47	5.25		19.7	26	55	1597	48.6	0.364	118	69	1	0	0	1	0	1	60
828	2	73	1	50	0	0	130	70	110	0	0	0	0	130	67	140	67	2	1	2	1	2	1	0	2	4	90.31	79.55	79.47	312	6.6	1.29	3.42		6.2	32	48	1637	36.1	0.354	112	67	1	0	0	1	1	1	40
829	2	33	5	50	0	0	128	91	120	0	0	0	0	109	109	144	109	0	0	0	0	0	0	0	0	0	57.1	53.3	63.79	523	4.8	1.47	3.28	72.2	6.5	16	35	1858	24	0.362	119	72	1	0	0	1	1	1	40
830	2	55	2	50	0	0	128	76	82	0	0	0	0	105	105	147	105	0	0	0	0	0	0	0	0	0	54.57	50.17	56.8	357	4.38	1.73	0.97		11.5	23	40	8073	27	0.263	89	59	1	1	400	1	0	1	40
831	2	81	1	50	0	0	143	88	92	0	1	0	0	152	152	179	152	0	0	0	0	0	0	0	0	0	32.26	30.26	32.34	558	4.5	4.56	2.32		9.6	29	49	2081	41.5	0.327	103	147	1	0	0	1	1	1	40
832	2	54	2	50	0	0	130	70	140	0	0	0	0	99	155	298	155	1	1	0	0	1	1	0	1	1	33.86	32.13	38.31	357	4.28	1.24	2.01		4	15	39	35017	27	0.387	120	298	0	0	0	1	0	1	40
833	2	49	2	50	0	1	109	84	90	0	1	0	1	153	153	155	153	0	0	0	0	0	0	0	0	0	35.01	33.26	40.21	307	4.99	1.87	1.12		6.8	27	68	3408	28	0.422	132	41	0	0	0	1	0	1	120
834	2	45	2	50	0	0	130	80	75	0	0	0	0	146	159	219	159	0	0	1	1	1	1	0	1	1	33.9	32.37	39.76	451	6.2	1.9	4.27	0.84	4.8	24	60	49690	23.8	0.275	91	173	1	0	0	1	0	1	80
835	2	74	1	50	0	0	160	90	92	1	0	0	0	118	102	168	102	1	1	1	1	1	1	0	2	4	53.63	48.84	51.21	395	3.9	0.58	2.87		11.2	19	44	4092	34	0.352	118	102	1	0	0	1	0	1	40
836	2	52	4	50	0	1	114	78	114	0	0	0	0	126	69	175	69	2	1	2	1	2	1	0	2	4	92.54	82.38	89.35	329	4.11	1.75	1.32		5.9	19	59	9488	31.5	0.387	136	69	1	0	0	1	0	1	80
837	2	90	1	50	0	1	156	80	100	0	0	0	1	118	84	181	84	2	1	2	1	2	1	0	2	4	65.81	58.73	55.88	299	3.92	1.87	1.04		5	20	56	2201	21	0.233	74	60	1	0	0	1	0	0	0
838	2	83	2	50	1	1	116	85	92	0	0	0	0	158	158	181	158	0	0	0	0	0	0	0	0	0	30.62	28.8	30.64	328	2.6	0.57	1.74		6.7	32	50	1274	28	0.397	130	60	1	0	0	0	0	1	40
839	2	75	1	50	0	0	112	56	80	0	0	0	0	122	132	182	132	0	0	0	0	0	0	0	0	0	38.92	36.17	39	443	3.1	0.71	1.41		6.2	19	60	9548	41.6	0.364	112	129	0	0	0	1	1	1	100
840	2	67	1	50	0	1	191	102	106	0	1	0	0	133	188	394	188	2	1	2	1	2	1	0	2	4	25.67	24.61	28.67	234	6.9	1.28	5.11		9.2	20	54	1666	35	0.352	114	215	1	0	0	0	1	1	40
841	2	86	1	50	0	1	136	77	60	0	0	0	0	165	165	189	165	0	0	0	0	0	0	0	0	0	28.84	27.2	28.69	464	3.2	0.65	2.37		5.9	21	43	6759	35.2	0.327	114	83	1	0	0	0	1	1	80
842	2	78	2	50	0	0	106	76	64	0	1	0	0	147	147	192	147	0	0	0	0	0	0	0	0	0	33.84	31.7	34.18	323	3.5	0.75	2.32		5	23	55	8147	33	0.35	119	110	0	0	0	1	1	1	40
843	2	18	2	50	0	0	125	75	80	0	0	0	0	166	166	193	166	0	0	0	0	0	0	0	0	0	37.87	37.1	45.97	509	2.48	1.23	0.97	6.72	3.7	19	35	4536	32.4	0.359	117	56	1	1	200	1	1	1	40
844	2	78	4	50	0	1	135	60	95	0	1	0	0	165	197	329	197	1	1	1	1	1	1	0	2	4	23.58	22.61	25.29	1029	3.89	2.23	1.07		7.9	23	39	24849	32.1	0.243	80	377	1	0	0	1	0	1	80
845	2	51	3	50	0	1	162	102	95	0	1	0	0	118	75	210	75	2	1	2	1	2	1	0	2	4	83.79	75.11	82.58	314	3.1	0.82	2.25		22	24	36	5302	37.4	0.312	100	59	0	0	0	1	1	1	60
846	2	51	2	50	0	0	95	65	95	0	0	0	0	158	121	230	121	1	1	1	1	1	1	0	2	4	46.43	43.25	50.48	327	2.6	1	2.04		11.7	25	55	2447	35	0.374	122	121	1	0	0	1	0	1	140
847	2	83	4	50	0	1	140	60	70	0	0	0	0	62	92	230	92	2	1	2	1	2	1	0	2	4	59.68	53.75	53.45	259	3.7	0.43	2.15		5.2	32	40	3948	37.1	0.32	100	73	1	0	0	0	0	1	40
848	2	68	4	50	0	1	184	99	100	0	0	0	0	200	200	232	200	0	0	0	0	0	0	0	0	0	23.72	22.85	26.71	215	5.3	5.91	2.69		10.8	29	47	1166	44	0.419	137	35	1	0	0	1	0	1	40
849	2	32	7	50	0	0	130	80	113	0	0	0	0	230	89	233	89	2	1	0	0	2	1	0	1	2	73.74	67.77	79.14	301	2.88	1.49	0.98		6.7	21	32	11718	21	0.198	58	43	1	1	800	1	1	1	20
850	2	89	1	50	0	1	104	66	98	0	0	1	1	185	185	238	185	0	0	0	0	0	0	0	0	0	24.89	23.67	24.97	462	3.3	1.36	2.05		10.1	19	39	34050	32	0.349	117	83	0	0	0	1	1	1	40
851	2	60	2	50	0	0	136	66	90	0	0	0	0	130	130	269	130	2	1	2	1	2	1	0	2	4	41.28	38.52	44.02	545	3.7	1.04	2.2		4.9	21	58	4751	35.2	0.258	78	247	1	1	400	1	0	1	40
852	2	80	4	50	0	1	225	116	92	0	0	0	0	271	272	476	272	3	1	3	1	3	1	0	2	4	15.77	15.5	17.89	473	4.8	1.51	3.2		6.9	20	49	42488	32.2	0.216	70	130	1	1	200	1	0	1	40
853	2	47	3	50	0	0	126	76	95	0	1	0	0	180	74	288	74	3	1	3	1	3	1	0	2	4	86.44	77.56	86.12	234	5	0.96	3.52		5.9	28	29	10243	25	0.198	85	74	1	0	0	1	0	1	80
854	1	71	1	54	0	0	140	70	78	0	1	0	0	60.1	68.6	68.6	68.6	0	0	0	0	0	0	0	0	0	111.59	104.92	91.01	254.6	3.89	0.59	2.43	72	16.91	25.3	64		27.1	0.319	109	67	1	0	0	1	1	0	0
855	1	42	5	78	1	1	110	65	82	1	0	0	0	69	69	157	69	2	1	2	1	2	1	0	2	4	121.71	115.94	111.31	307	3.74	1.13	2.35	86.6	9.97	18.7	54	6597	25.1	0.391	129	92	0	0	0	1	1	1	40
856	1	76	1	57	0	0	110	80	78	0	0	0	0	74	74	74	74	0	0	0	0	0	0	0	0	0	100.4	94.81	85.18	206	2.98	2	0.93	12	8.33	29.3	51		31.4	0.285	89	74	1	1	200	1	0	0	0
857	1	65	1	71	1	1	119	50	65	0	1	0	0	81	81	82.4	81	0	0	0	0	0	0	0	0	0	92.35	88.18	87.41	418	6.55	1.82	4.69	6	18.36	27.8	33	1002	31.3	0.3743	123.3	82.4	1	0	0	0	0	1	40
858	1	68	1	51.5	1	1	105	58	92	0	0	0	0	78	82	97	82	0	0	0	0	0	0	0	0	0	90.23	86.15	84.33	181	3.24	1.58	1.28	213	8.91	21.2	48	6275	19.9	0.382	125	73	1	0	0	1	0	1	60
859	1	70	5	56	1	1	120	70	120	0	0	1	0	83	84	118	84	0	0	1	1	1	1	0	1	1	87.13	83.29	80.76	286	4.5	0.44	2.85	36.5	9.78	35.5	59		32.5	0.412	140	107	1	0	0	1	0	1	20
860	1	76	5	89	0	1	156	93	140	0	1	0	1	68	90	90	90	0	0	0	0	0	0	0	0	0	78.85	75.64	71.23	418	4.4	1.62	3.32	25	6	23.9	45	6924	26.6	0.423	137	85.7	1	0	0	1	1	0	0
861	1	70	1	47	0	1	122	65	68	0	1	0	0	86	94	105	94	0	0	0	0	0	0	0	0	0	75.84	73.15	70.49	298	3.91	1.49	2.54	4.76	5.63	27.4	43	3571	31.9	0.349	119	105	1	0	0	1	1	0	0
862	1	41	2	60	0	0	113	80	148	0	0	0	0	96.5	96.5	305	96.5	3	1	3	1	3	1	0	2	4	80.8	79.11	83.72	567	3.34	0.98	1.9	11.6	6.81	31.2	57	1388	28.3	0.297	99	246	1	0	0	1	1	1	60
863	1	76	1	60	0	0	114	62	78	0	0	0	0	99.9	99.9	102	99.9	0	0	0	0	0	0	0	0	0	69.33	67.06	62.79	361	4.66	0.94	3.05	23	12.78	19.2	70	4097	24.5	0.3332	114.5	102	1	0	0	0	1	1	20
864	2	60	1	60	0	1	134	82	154	0	1	0	0	60	60	71	60	0	0	0	0	0	0	0	0	0	135.67	126.71	130.13	648	3.79	0.96	1.94	14	13.1	18.1	46	5769	32.6	0.369	119		1	0	0	1	1	1	60
865	1	99	4	56	0	1	146	91	92	0	0	0	1	115	115	120	115	0	0	0	0	0	0	0	0	0	55.58	54.03	45.06	448	3.89	0.87	2.52	4.22	5.69	20.8	53	9203	34.2	0.405	135	144	1	0	0	1	0	0	0
866	1	79	1	65	0	1	125	80	80	0	1	0	0	106.5	118.3	124	118.3	0	0	0	0	0	0	0	0	0	55.88	54.74	50.12	503	3.21	0.88	1.84	2.99	19.55	28.4	48	2167	31.8	0.36	156	110	0	0	0	1	1	1	20
867	1	66	1	60	0	1	135	70	110	0	0	0	0	116	119	123	119	0	0	0	0	0	0	0	0	0	57.29	56.39	54.52	460	4.7	1.03	2.53	70	5.21	23.4	68	3285	29	0.3435	112.5	73	1	0	0	1	1	1	40
868	1	73	2	52	1	1	135	76	75	0	1	0	0	99	123	123	123	0	0	0	0	0	0	0	0	0	54.02	53.18	49.87	498	3.35	0.67	0.78	110	7.18	25.9	61		33.8	0.343	108	134	1	0	0	1	0	1	20
869	1	55	1	78	1	1	111	65	70	0	1	0	0	104	104	124.7	104	0	0	0	0	0	0	0	0	0	69.9	68.36	69.32	680	4.59	1.19	3.35	10	7.44	19.7	21		29.3	0.517	167	94.5	0	0	0	0	1	1	40
870	1	72	1	51	0	1	122	78	82	0	0	0	0	122	131.9	131.9	131.9	0	0	0	0	0	0	0	0	0	49.68	49.2	46.15	427	4.47	0.92	2.68	59	6.18	19.7	20	4586	25	0.398	139	131	1	0	0	1	1	1	20
871	1	75	1	81	0	1	160	80	76	0	0	0	1	128	132	195	132	0	0	1	1	1	1	0	1	1	49.27	48.75	45.15	363	3.42	0.78	1.85	55	12.34	24.5	56	5205	41.6	0.429	142	168	1	0	0	1	1	1	40
872	1	76	1	66.5	1	1	123	82	86	0	0	0	0	108	132.9	152.3	132.9	0	0	0	0	0	0	0	0	0	48.74	48.24	44.47	536	2.61	0.77	1.45	18	5.4	24.6	67	1769	31.1	0.4023	123.3	136.2	1	0	0	0	1	1	40
873	1	78	1	70	0	0	120	84	104	0	0	0	0	121	121	148	121	0	0	0	0	0	0	0	0	0	54.47	53.47	49.11	491	5.81	2.16	3.93	3.25	6.67	27.8	18	1090	34.7	0.4495	155	137	1	0	0	1	1	0	0
874	1	77	1	62	0	0	120	70	78	0	1	0	0	129	148	151	148	0	0	0	0	0	0	0	0	0	42.58	42.49	38.77	449	4.17	0.53	2.32	10.1	4.79	24.1	55		37.1	0.39	139	151	1	0	0	1	0	0	0
875	1	57	1	46	1	1	92	63	95	1	0	0	0	150.1	150.1	163	150.1	0	0	0	0	0	0	0	0	0	44.16	44.44	43.86	614	3.25	1.27	1.75	7.5	5.79	22.4	20	35001	20.7	0.316	98	124.9	0	0	0	1	1	1	40
876	1	73	1	69	0	1	127	75	76	0	1	0	0	135	150.4	178	150.4	0	0	1	1	1	1	0	1	1	42.15	42.17	39.1	583	5.67	1.22	4.17	53	11.61	26.5	47	10747	29.7	0.3568	123.6	135	0	0	0	0	1	1	20
877	1	89	1	60	0	1	132	83	132	0	0	1	0	104	153	219	153	2	1	2	1	2	1	0	2	4	39.83	39.71	34.23	557	5.05	1.22	3.43	37.2	15.19	19.1	30	20815	25.6	0.3654	125.8	179.9	1	0	0	1	1	1	40
878	1	76	5	64	0	0	140	70	78	0	0	0	0	185	185	188	185	0	0	0	0	0	0	0	0	0	32.41	32.93	29.81	394	5.16	1.38	3.25	12	15.72	20.8	49	7830	31.4	0.387	122	172	0	0	0	1	1	0	0
879	1	84	1	60	0	1	140	90	102	0	1	0	0	190	190	194	190	0	0	0	0	0	0	0	0	0	30.8	31.29	27.29	586	4.08	0.83	2.37	6	22.12	18.6	56	21243	35.4	0.3943	137.5	156	0	0	0	1	1	0	0
880	1	74	1	60	0	1	124	80	80	0	0	0	0	160	197	197	197	0	0	0	0	0	0	0	0	0	30.13	30.8	28.02	496	3.59	0.68	1.96	33	5.77	25.4	40	3207	31.5	0.317	99	179	1	0	0	1	0	1	40
881	1	61	4	40	1	1	172	98	88	0	0	0	1	201	201	234	201	0	0	0	0	0	0	0	0	0	30.43	31.29	29.96	271	3.46	0.58	1.88	32.6	8.43	24.8	57	24258	29.1	0.39	131	234	1	0	0	0	1	1	40
882	1	76	2	60	0	1	165	65	72	0	1	0	0	259	259	274	259	0	0	0	0	0	0	0	0	0	21.4	22.34	19.85	404	2.71	0.89	1.31	9.85	11.85	28.5	51		31.2	0.324	111	290	0	0	0	0	1	0	0
883	1	74	5	52.5	0	1	188	93	94	0	1	0	0	136	136	381.8	136	2	1	2	1	2	1	0	2	4	47.6	47.23	43.85	376	5.23	0.85	2.96	113	9.17	21	49		19.6	0.2872	93.9	381.8	1	1	200	0	0	1	20
884	1	70	1	67.5	1	1	163	80	78	0	0	0	1	280	280	302	280	0	0	0	0	0	0	0	0	0	19.72	20.76	18.84	432	4.58	1.14	3.04	19.9	11.34	18.1	62	8080	29.8	0.2079	67.8	298	0	1	400	1	1	1	20
885	1	75	5	50	1	1	121	67	110	0	1	0	0	137	137	378.4	137	2	1	2	1	2	1	0	2	4	47.06	46.7	43.16	2	4.32	1.73	1.77	226	176	16.1	66	12178	25.6	0.2053	70.9	246	1	0	0	1	0	1	40
886	2	56	2	65	0	1	120	55	110	0	1	0	1	54.9	54.9	66.6	54.9	0	0	0	0	0	0	0	0	0	121.08	105.64	101.07	272	3.61	2.74	1.31	6.68	5.98	21.5	60	319.9	20.9	0.231	76	43	1	1	200	1	0	1	20
887	2	48	2	50.5	0	1	115	74	80	0	0	0	0	69	69	139	69	2	1	2	1	2	1	0	2	4	93.88	83.73	90.12	269	3.58	1.4	1.99	23	5.67	24	55			0.336	116	64	1	0	0	1	0	1	20
888	2	72	4	52	0	0	110	78	130	0	1	0	0	75	75	190.1	75	2	1	2	1	2	1	0	2	4	78.77	70.04	68.83	829	5.07	0.93	3.18	38	6.67	15.2	52	21293	23.5	0.347	125	64	1	0	0	0	1	1	40
889	2	80	4	36.5	0	0	120	65	100	0	1	0	0	52	80	129	80	1	1	1	1	1	1	0	2	4	71.38	63.63	60.19	525	4.93	0.47	3.56	15	24.51	17.4	34	18438	27.7	0.392	132	129	1	0	0	1	0	1	60
890	2	73	1	61	0	0	86	62	78	1	0	0	0	55	82	90	82	0	0	0	0	0	0	0	0	0	70.38	63.01	61.36	203	7.17	1.39	3.48	1	6.96	21.9	49	5713	38.5	0.295	103	81	0	0	0	0	0	0	0
891	2	58	1	50	0	0	116	79	89	0	0	0	1	83.3	83.3	84	83.3	0	0	0	0	0	0	0	0	0	71.93	64.83	66.9	297	5.34	1.41	3.31	16	4.9	23.8	38		33.5	0.3398	116.7	55	1	0	0	1	1	1	40
892	2	80	1	56	0	1	130	75	68	0	1	0	0	64	77	89	77	0	0	0	0	0	0	0	0	0	74.83	66.5	63.03	478	3.98	1.79	2.34	8.44	7.68	26.4	57	1088	30.5	0.371	126	77	0	0	0	0	1	0	0
893	2	80	5	55	0	0	120	90	70	0	0	0	0	68	89	129	89	0	0	0	0	0	0	0	0	0	62.58	56.27	52.91	608	2.85	0.76	1.54	54.9	3.55	13.2	79		34.1	0.421	146	64	1	0	0	1	1	1	40
894	2	76	3	58	0	1	212	128	102	0	0	0	0	98	100.5	112	100.5	0	0	0	0	0	0	0	0	0	54.36	49.42	46.98	342	5.69	0.94	4.08	25.3	12.47	35.2	73		33.6	0.3777	125	94	0	0	0	1	1	0	0
895	2	80	4	48	0	1	140	60	75	0	0	0	0	109	118	202	118	2	1	2	1	2	1	0	2	4	44.19	40.64	37.62	568	5.53	1.64	3.67	74.7	5.11	19.8	39	21047	34.3	0.295	103	204	1	0	0	1	1	0	0
896	2	73	5	50	0	1	132	74	128	1	0	0	0	140	140	281	140	2	1	2	1	2	1	0	2	4	36.37	33.99	32.14	507	4.06	1.15	2.02	106	9.14	22.2	49		29	0.353	123	278.5	1	0	0	1	0	1	140
897	2	79	1	53.5	0	1	136	78	80	0	0	0	0	123	140.9	157	140.9	0	0	0	0	0	0	0	0	0	35.58	33.2	30.57	625	4.64	1.75	2.35	36	5.11	28.5	66	1135	31.2	0.2966	87.7	168.6	0	0	0	0	1	1	40
898	2	71	1	50	0	0	91	69	80	0	0	0	0	108.4	147	196	147	1	1	1	1	1	1	0	2	4	34.42	32.31	30.73	639	2.85	0.94	1.66	48.5	24.3	18.5	34	24531	30.1	0.291	96	196	1	0	0	1	1	1	40
899	2	46	2	43	1	1	150	80	60	0	0	1	0	110.8	128	155.1	128	0	0	0	0	0	0	0	0	0	44.13	41.39	43.3	459	4.96	1.07	2.49	9.13	8.74	25.5	44		30	0.395	127	148	0	0	0	1	1	0	0
900	2	86	4	50	0	1	174	74	80	0	1	0	0	148	160	188	160	0	0	0	0	0	0	0	0	0	29.96	28.18	24.96	244	4.82	1.7	2.74	128	9.05	23.1	45		24	0.27	86	188	0	0	0	0	1	0	0
901	2	98	5	50	0	1	136	68	91	0	1	0	0	100	163	163.2	163	0	0	0	0	0	0	0	0	0	28.6	26.86	22.43	505	3.75	1.14	1.81	7.26	9.6	21	53		34	0.29	91.4	157.6	1	0	0	0	0	1	20
902	2	45	5	37	0	1	137	75	82	0	1	0	0	178	178	181.5	178	0	0	0	0	0	0	0	0	0	29.49	28.42	29.27	432	3.04	0.63	1.2	32.4	22.68	27.4	40	35001	22.3	0.2896	94.5	151	1	0	0	1	1	1	80
903	2	71	4	37.5	0	1	156	90	110	0	1	0	0	124	155	179	155	0	0	0	0	0	0	0	0	0	32.24	30.39	28.82	382	3.2	1.06	1.62	15	22.39	18.3	50	20586	27	0.352	110	129	0	0	0	1	0	0	0
904	2	54	2	51	0	1	179	87	70	0	1	0	1	80	154	180	154	0	0	0	0	0	0	0	0	0	34.13	32.37	32.73	545	5.03	2.44	2.94	24.5	6.54	19	51		20.2	0.248	82	136	1	0	0	0	0	1	20
905	2	87	1	50	0	1	204	92	85	0	0	0	0	232	232	267	232	0	0	0	0	0	0	0	0	0	18.9	18.31	15.82	387	6.46	2.45	3.98	5	7.14	24.4	55	7444	21	0.281	89	166	0	0	0	1	1	1	40
906	2	73	5	57	0	0	200	100	120	0	0	0	0	230	230	256	230	0	0	0	0	0	0	0	0	0	19.71	19.16	17.63	499	6.52	2.48	2.73	42.2	5.31	15.6	44		26.7	0.24	77	188	1	1	200	1	1	1	40
907	2	68	1	50	0	1	160	80	80	0	1	0	1	124	268	302	268	0	0	0	0	0	0	0	0	0	16.53	16.3	15.18	473	3.84	3.68	1.67	71	12.49	25.6	73	29237	31.9	0.2159	71.1	395	1	1	200	1	1	1	60
908	2	76	1	50	0	1	145	78	95	0	0	0	0	121	257	328	257	0	0	0	0	0	0	0	0	0	17.07	16.72	15.1	390	5.75	3.67	3.22	14.9	12.64	20.6	43	27357	27.5	0.384	131	328	1	0	0	0	1	1	40
909	2	78	5	46	0	1	160	97	108	0	0	0	0	208.1	252	399	252	3	1	3	1	3	1	0	2	4	17.4	17.02	15.25	615	3.7	0.81	2.32	9.53	5.48	22.1	43	35001	29.5	0.296	90	229.3	1	0	0	1	1	1	40
910	2	70	5	56	1	1	156	42	75	0	1	0	0	223	259	399	259	3	1	3	1	3	1	0	2	4	17.15	16.85	15.6	321	2.13	0.77	1.13	34	3.13	12.3	72	3052	34	0.289	96	326	0	0	0	0	1	1	140
911	2	74	5	57	0	1	132	72	64	0	1	0	0	240	240	366	240	0	0	1	1	1	1	0	1	1	18.66	18.2	16.63	425	4.66	1.28	2.95	12	13.87	20.1	66		27.8	0.1962	63.6	215	1	0	0	1	1	0	0
912	2	46	5	55	0	1	140	60	130	0	0	0	0	302	302	538	302	3	1	3	1	3	1	0	2	4	15.3	15.37	15.34	499	3.44	1.03	1.46	12.5	9.44	11.7	68	35000	32.8	0.17	56	525	0	1	400	0	0	1	100
913	2	56	5	59	0	1	144	88	97	0	0	0	0	268.7	290	547	290	1	1	1	1	1	1	0	2	4	15.53	15.48	15.01	436	4.42	3.52	0.63	196	4.49	26.6	53	35001	25.8	0.2426	80.7	316	1	0	0	0	1	1	40
914	2	37	5	62.5	0	0	108	68	78	0	0	0	0	308	308	707	308	2	1	3	1	3	1	0	2	4	15.53	15.71	15.95	421	1.8	1.85	0.55	16.3	7.36	19.5	56	21125	24.7	0.3735	129.1	289	1	0	0	1	0	1	40
915	1	49	1	60	1	0	129	79	88	1	0	0	0	50	50	97	50	1	1	1	1	1	1	0	2	4	176.18	162.95	120.97	347	4.2	0.79	2.29		10.5	26	57	1017	36.5	0.393	133	82	0	0	0	1	0	1	40
916	1	50	3	60	0	0	130	60	80	0	0	0	0	62	62	130	62	2	1	2	1	2	1	0	2	4	134.62	126.61	109.95	386	2.9	0.63	1.82	27.2	8.6	22	45	3336	36.4	0.4	124	130	1	0	0	1	1	1	60
917	1	56	2	60	0	0	136	86	60	0	0	0	0	63	63	321	63	3	1	3	1	3	1	0	2	4	129.33	121.47	104.73	343	4.3	1.29	2.86		13.5	20	43	2670	35.9	0.43	151	321	1	0	0	1	1	1	40
918	1	48	1	60	0	1	146	115	98	0	0	0	0	58	74	148	74	2	1	2	1	2	1	0	2	4	109.01	104.09	103.69	452	1.4	0.34	0.82		6.8	22	51	5354	32	0.197	58	145	1	0	0	0	1	1	60
919	1	67	1	60	1	1	125	64	85	0	1	0	0	75	75	79	75	0	0	0	0	0	0	0	0	0	101	95.78	90.23	271	4.6	0.77	3.07		5.7	30	45	1076	36	0.407	137	78	1	0	0	1	0	1	40
920	1	83	5	60	0	1	190	110	110	0	1	0	0	67	75	81	75	0	0	0	0	0	0	0	0	0	97.2	91.7	80.64	347	6.7	1.08	4.94		4.8	26	57	1742	45.6	0.383	160	74	0	0	0	1	0	1	40
921	1	42	3	60	0	0	107	87	106	0	0	0	0	65	78	114	78	0	0	0	0	0	0	0	0	0	104.62	100.64	105.84	282	5.01	1.39	1.02		5.9	22	49	27473	39	0.41	141	113	1	0	0	0	0	1	40
922	1	82	1	60	1	1	113	63	104	0	1	1	1	58	78	489	78	3	1	3	1	3	1	0	2	4	92.81	87.86	79.91	541	4.3	1.18	3.06		34.7	18	51	65031	20	0.3	103	431	0	0	0	1	0	1	40
923	1	62	5	60	1	1	157	101	80	0	0	0	0	78	79	93	79	0	0	0	0	0	0	0	0	0	96.05	91.63	91.49	327	6.39	1.98	2.11	32.5	9.1	22	42	1869	35.2	0.232	149	88	1	1	200	0	1	1	20
924	1	39	3	60	1	0	102	75	80	0	1	0	0	75	81	119	81	0	0	0	0	0	0	0	0	0	101.19	97.81	104.93	671	5.4	0.6	4.26		29.6	20	41	1087	37.4	0.469	156	164	1	0	0	1	1	1	100
925	1	77	1	60	0	1	123	66	95	0	0	0	1	78	81	82	81	0	0	0	0	0	0	0	0	0	89.59	85.2	80.34	233	4.98	1.26	1.07		7.8	25	41	759.6	37	0.421	138	74	1	0	0	1	0	0	0
926	1	86	2	60	0	0	110	60	74	0	0	0	0	77	82	122	82	0	0	0	0	0	0	0	0	0	86.52	82.14	74.31	391	4.28	1.34	0.98		7.8	24	50	16774	25	0.312	89	122	1	0	0	0	0	1	120
927	1	33	7	60	0	0	120	65	103	0	0	0	0	67	83	121	83	0	0	0	0	0	0	0	0	0	101.17	98.38	106.26	345	4.21	1.32	0.97		2.8	25	50	1585	32.7	0.322	109	105	0	0	0	1	1	1	40
928	1	59	2	60	0	0	101	62	96	1	0	0	0	69	79	84	79	0	0	0	0	0	0	0	0	0	96.91	92.56	93.97	413	4.7	1.14	3.87		7.5	22	41	4469	29.6	0.409	139	65	0	0	0	1	0	1	40
929	1	66	1	60	1	1	144	86	60	0	0	0	0	84	84	159	84	1	1	1	1	1	1	0	2	4	88.06	84.29	83.06	387	2.8	0.87	1.5		4.7	22	44	320.5	41.3	0.283	94	142	1	0	0	1	1	1	40
930	1	65	1	60	0	1	108	89	82	0	0	0	0	78	90	916	90	3	1	3	1	3	1	0	2	4	81.09	78.08	76.96	669	2.7	7.44	1.25		7.3	12	37	13335	38.2	0.266	95	771	1	0	0	0	0	1	20
931	1	79	1	60	0	0	140	94	100	0	0	0	0	80	90	91	90	0	0	0	0	0	0	0	0	0	78.31	75.05	69.75	435	2.5	0.74	1.45		9.3	26	34	8736	35.8	0.395	126	87	0	0	0	0	1	1	60
932	1	46	6	70	1	0	90	70	102	0	0	0	0	53	74	93	74	0	0	0	0	0	0	0	0	0	109.84	104.99	111.43	436	4.3	1.13	2.99		17.6	26	32	8319	30.2	0.378	128	60	0	0	0	1	0	1	100
933	1	79	5	60	0	0	167	77	85	1	1	0	0	91	92	94	92	0	0	0	0	0	0	0	0	0	76.21	73.17	67.92	370	4	0.67	2.3		5.4	23	51	2656	42	0.452	152	92	0	0	0	1	0	1	720
934	1	38	1	60	0	0	93	61	91	1	0	0	0	43	81	94	81	0	0	0	0	0	0	0	0	0	101.66	98.33	105.67	110	4.27	1.88	0.99		3.9	25	51	5285	23.1	0.196	55	75	1	0	0	1	0	1	60
935	1	63	2	60	1	1	190	90	101	0	0	0	0	82	97	157	97	1	1	1	1	1	1	0	2	4	74.35	72.07	71.29	407	4.38	1.75	1.12		11.1	18	36	881.3	24	0.219	67	157	0	1	200	0	0	1	20
936	1	78	1	60	0	1	127	65	85	1	0	0	1	91	75	98	75	0	0	0	0	0	0	0	0	0	98.29	92.87	87.56	239	4.32	1.96	0.98		10	27	37	7161	43	0.417	142	66	0	0	0	1	1	1	80
937	1	80	1	60	0	0	124	84	85	0	0	0	0	100	101	119	101	0	0	0	0	0	0	0	0	0	67.77	65.53	60.25	479	6.5	0.91	5.16		5.5	21	44	21829	37.3	0.382	135	117	1	0	0	1	1	1	20
938	1	82	5	60	0	0	159	90	90	0	1	0	0	83	83	101	83	0	0	0	0	0	0	0	0	0	85.96	81.78	75.32	176	3.8	1.88	2.26		6.2	23	53	1302	22	0.222	73	57	1	0	0	1	1	1	20
939	1	55	1	60	0	1	150	104	75	0	1	0	0	103	100	103	100	0	0	0	0	0	0	0	0	0	73.37	71.53	72.68	301	2.8	0.72	2.15	34.9	5.9	34	41	1456	27.6	0.354	117	66	1	0	0	1	1	1	20
940	1	84	7	60	0	0	161	95	81	0	0	0	0	106	106	150	106	0	0	1	1	1	1	0	1	1	63.29	61.37	55.25	150	4.5	1.42	3.59		12.9	22	37	1230	44.5	0.389	132	150	0	0	0	1	1	1	60
941	1	72	4	60	1	1	159	120	112	0	1	0	0	107	91	107	91	0	0	0	0	0	0	0	0	0	78.54	75.51	72.29	253	3.6	1.19	2.31		6.1	23	51	697.5	41.6	0.379	131	82	1	0	0	1	1	1	40
942	1	76	5	60	0	1	149	112	112	1	0	0	0	95	108	215	108	1	1	1	1	1	1	0	2	4	62.97	61.29	57.14	550	3.9	1.72	2.51		11.1	22	50	1575	36.3	0.358	122	176	1	0	0	1	1	1	20
943	1	83	1	60	0	1	160	93	81	0	1	0	0	101	113	174	113	1	1	1	1	1	1	0	2	4	58.61	57.14	51.5	752	6.8	1.38	5.08		13.1	18	50	2336	33.7	0.408	135	176	1	0	0	1	1	1	20
944	1	74	5	60	0	1	134	94	67	0	1	0	0	91	91	113	91	0	0	0	0	0	0	0	0	0	78.16	75.09	71.28	344	3.88	2.1	1.03		6.2	25	30	5308	34	0.42	149	68	0	1	200	1	1	1	200
945	1	86	4	60	1	1	120	70	55	0	0	0	0	120	125	166	125	0	0	1	1	1	1	0	1	1	51.42	50.49	44.64	626	4.7	1.01	3.29		11	24	56	16537	37.8	0.47	155	147	1	0	0	0	0	1	40
946	1	77	3	60	0	1	137	84	66	0	0	1	0	120	120	130	120	0	0	0	0	0	0	0	0	0	55.16	54.13	49.96	540	6.2	1.3	4.87		6.7	19	50	838.9	40.6	0.39	136	95	0	0	0	1	0	1	40
947	1	63	1	60	0	1	118	80	60	0	1	0	1	101	136	195	136	0	0	1	1	1	1	0	1	1	49	48.8	47.38	170	4.9	1.1	2.79		10.9	25	48	6949	30	0.399	133	171	1	0	0	1	1	1	40
948	1	61	3	60	0	0	122	74	47	0	1	0	0	132	132	138	132	0	0	0	0	0	0	0	0	0	51.13	50.84	49.81	504	5.2	0.88	3.85	4.81	11.5	16	29	9083	39	0.418	141	99	1	0	0	1	1	1	40
949	1	84	2	60	0	1	135	60	46	0	1	0	0	125	125	142	125	0	0	0	0	0	0	0	0	0	51.64	50.74	45.27	437	4.1	0.62	2.79		5.3	23	37	2521	39	0.405	131	107	0	0	0	1	0	1	100
950	1	63	3	60	0	1	132	75	143	0	1	0	0	109	94	148	94	1	1	1	1	1	1	0	2	4	77.29	74.73	74.05	599	3.5	0.67	2.83		23.5	12	38	1311	39	0.441	150	43	1	0	0	1	0	1	100
951	1	74	4	60	0	1	180	112	115	0	0	0	0	132	132	152	132	0	0	0	0	0	0	0	0	0	49.39	48.89	45.47	949	4.4	0.52	2.97		7.3	19	40	4610	35.8	0.376	129	93	1	0	0	1	1	1	40
952	1	81	1	60	0	1	140	80	100	0	1	0	0	195	86	195	86	2	1	2	1	2	1	0	2	4	82.46	78.69	72.66	317	8.9	1.22	8.23	3.28	5.3	23	48	2774	44.8	0.465	152	68	1	0	0	1	0	1	20
953	1	82	1	60	1	1	138	68	125	1	0	0	3	114	91	195	91	2	1	2	1	2	1	0	2	4	76.73	73.54	67.39	245	4.8	0.69	2.86		5.2	34	50	718.4	30.2	0.375	118	78	0	0	0	1	0	1	40
954	1	82	1	60	1	1	138	68	125	1	0	0	1	114	93	195	93	2	1	2	1	2	1	0	2	4	74.7	71.72	65.64	388	3.9	0.78	2.61	13.9	9.4	34	43	620.8	36.9	0.488	155	93	1	0	0	1	0	1	20
955	1	67	1	60	0	1	158	79	85	0	0	0	0	188	193	198	193	0	0	0	0	0	0	0	0	0	31.46	32.18	30.17	692	3.1	0.93	1.63	31.8	4.5	23	32	8646	40.5	0.389	127	193	1	0	0	1	1	1	40
956	1	77	1	60	1	0	85	55	92	1	0	0	0	211	121	216	121	1	1	0	0	1	1	0	1	1	54.6	53.61	49.46	724	2.1	0.75	1.25		5.6	20	47	1157	34.5	0.4	135	141	1	0	0	1	0	1	100
957	1	101	1	60	0	1	130	80	80	0	0	0	0	157	157	232	157	0	0	0	0	0	0	0	0	0	37.71	37.57	30.5	629	2.4	0.75	1.62	18	5.5	32	58	1515	33	0.387	120	98	1	0	0	1	1	1	40
958	1	86	4	60	1	1	140	90	90	0	0	1	0	124	209	251	209	0	0	1	1	1	1	0	1	1	27.27	27.9	23.98	240	4.5	0.92	3.38		5	25	28	41019	38	0.443	155	112	0	0	0	1	1	1	120
959	1	61	1	60	1	1	177	77	85	0	1	0	0	111	92	267	92	2	1	2	1	2	1	0	2	4	79.82	77.12	77.07	430	2.7	1.05	1.9	0.77	8.6	18	29	2209	42.2	0.468	162	81	1	1	200	1	1	1	120
960	1	89	4	60	1	1	150	90	90	0	0	0	0	65	105	298	105	3	1	3	1	3	1	0	2	4	63.38	61.32	53.96	250	3.32	1.98	2.23		6	26	47	1211	32.9	0.428	143	48	1	0	0	1	0	1	40
961	1	56	4	60	1	1	205	103	95	0	1	0	1	185	299	541	299	1	1	3	1	3	1	0	2	4	18.93	20.14	19.2	482	6	1.4	4.38		19.6	32	38	7616	31.9	0.406	127	470	1	0	0	1	1	1	380
962	2	85	1	50	0	1	190	100	112	0	1	0	0	33	41	100	41	2	1	2	1	2	1	0	2	4	161.1	135.94	90.76	441	4.4	0.89	2.35	57	11.1	28	47	3970	48	0.419	134	80	1	0	0	1	0	1	40
963	2	57	5	52	0	1	110	70	100	0	0	0	0	32	44	90	44	2	1	2	1	2	1	0	2	4	158.61	135.89	107.95	300	4.5	1.97	3.28	20.9	5.8	31	86	2468	36	0.386	122	48	1	0	0	1	0	1	60
964	2	75	5	50	0	0	116	74	60	0	0	0	0	60	60	84	60	0	0	0	0	0	0	0	0	0	102.98	89.86	85.9	321	4.28	1.16	0.98	6.61	6.2	27	71	6078	38.5	0.274	90	84	1	0	0	0	0	1	40
965	2	88	4	50	0	0	98	67	98	0	0	0	0	47	101	210	101	2	1	2	1	2	1	0	2	4	52.63	47.69	66.06	377	4.11	0.97	0.98		8.4	25	43	27012	28	0.237	77	253	1	0	0	1	0	1	60
966	2	80	5	50	0	0	139	82	76	0	0	0	0	48	49	63	49	0	0	0	0	0	0	0	0	0	130.71	112.04	88.65	251	4	1.33	2.37		6.4	25	61	148.3	40	0.382	131	63	0	0	0	0	0	1	60
967	2	80	2	50	0	1	135	70	99	0	1	0	1	47	50	444	50	3	1	3	1	3	1	0	2	4	127.49	109.46	88.06	392	4.98	2.87	1.03		10.6	24	74	21172	29.6	0.276	87	444	1	0	0	1	0	1	80
968	2	75	1	50	0	1	144	75	85	0	1	0	0	50	52	181	52	3	1	3	1	3	1	0	2	4	122.88	105.99	90.04	627	4	1.13	2.28	8	2.5	29	44	4954	30.5	0.365	120	118	1	0	0	1	0	1	1
969	2	86	4	50	0	1	204	119	108	0	1	0	0	41	56	210	56	3	1	3	1	3	1	0	2	4	109.42	94.64	81.34	482	3.1	1.33	1.79	0.84	8	23	50	1901	30	0.219	73	170	1	0	0	1	1	1	80
970	2	63	4	96	0	1	142	82	72	0	1	0	0	33	57	244	57	3	1	3	1	3	1	0	2	4	113.19	98.77	95.04	539	5.9	1.61	3.87		23.8	15	35	2579	45	0.287	91	230	0	0	0	1	1	1	60
971	2	56	4	50	0	1	200	110	89	0	1	0	0	52	80	198	80	2	1	2	1	2	1	0	2	4	76.09	68.41	89.3	448	3.3	0.29	1.59		9.2	18	60	19627	29.8	0.267	86	242	1	0	0	1	1	1	120
972	2	75	5	50	0	0	120	70	90	0	0	0	0	60	60	60	60	0	0	0	0	0	0	0	0	0	102.98	89.86	85.9	129	3.1	0.91	1.77	12.8	7.6	24	60	5127	28.9	0.263	86	57	1	0	0	1	0	1	100
973	2	78	2	50	0	1	112	80	84	0	0	0	0	50	65	127	65	1	1	1	1	1	1	0	2	4	92.65	81.28	79.15	673	4.2	0.82	2.64	14	5.3	22	39	12193	33.9	0.41	131	112	1	0	0	1	0	1	60
974	2	57	4	50	0	1	137	71	64	0	1	0	0	48	100	267	100	2	1	2	1	2	1	0	2	4	57.59	52.69	58.89	363	6.2	1.65	4.12	0.836	9.2	23	39	1384	23	0.264	87	296	0	0	0	0	1	0	0
975	2	66	1	50	0	0	140	90	95	0	1	0	0	68	70	119	70	1	1	0	0	1	1	0	1	1	87.12	77.19	79.79	295	2.8	0.69	1.81		5.7	22	43	6926	32	0.369	126	108	0	0	0	1	1	1	40
976	2	63	1	50	0	0	110	86	130	0	0	0	0	61	81	107	81	0	0	0	0	0	0	0	0	0	73.37	65.84	70.13	632	5.4	1.38	4.25		4.9	23	35	4321	42.3	0.343	115	107	1	0	0	1	1	1	40
977	2	77	4	50	1	1	151	92	113	0	0	0	0	61	72	98	72	0	0	0	0	0	0	0	0	0	81.85	72.42	71.75	282	3.8	0.97	2.45		6.8	29	39	2578	36.7	0.403	135	98	0	0	0	0	1	1	40
978	2	78	1	50	0	1	130	70	78	0	1	0	1	62	76	88	76	0	0	0	0	0	0	0	0	0	76.39	67.86	67.39	613	6.8	1.82	4.67		10	16	55	5855	43.2	0.338	105	88	0	0	0	0	0	1	60
979	2	87	4	50	0	1	145	80	120	0	1	0	0	78	100	259	100	2	1	2	1	2	1	0	2	4	53.39	48.36	47.7	122	4.9	1.1	3.39		24.9	10	65	2626	34	0.316	101	60	1	0	0	1	0	1	20
980	2	79	1	50	0	0	123	74	98	0	1	0	0	74	79	133	79	1	1	0	0	1	1	0	1	1	72.66	64.73	64.31	323	4.9	0.81	3.66		5.8	14	55	8117	32	0.455	154	131	0	0	0	1	0	1	40
981	2	76	1	50	0	0	126	68	78	0	0	0	0	56	71	79	71	0	0	0	0	0	0	0	0	0	83.47	73.79	73.3	345	3	0.79	1.51		7	21	40	2802	37.3	0.366	116	61	0	0	0	1	1	1	20
982	2	77	1	50	0	1	106	68	100	0	0	0	2	59	80	144	80	1	1	1	1	1	1	0	2	4	71.87	64.13	64.38	640	4.5	2.1	2.91		6.1	26	39	5644	32	0.403	120	74	0	0	0	1	0	1	40
983	2	63	1	50	0	1	164	110	130	0	1	0	0	80	80	107	80	0	0	0	0	0	0	0	0	0	74.5	66.8	71.03	632	5.4	1.38	4.25		4.9	23	50	4321	42.3	0.343	115	107	0	0	0	1	1	1	20
984	2	85	2	50	0	1	160	80	85	0	0	0	1	99	99	102	99	0	0	0	0	0	0	0	0	0	54.28	49.15	48.88	352	3.92	1.28	1.28		4.7	27	42	1013	43.9	0.424	143	48	0	0	0	0	1	0	0
985	2	75	1	50	0	1	114	50	36	0	1	0	1	94	105	216	105	2	1	2	1	2	1	0	2	4	51.63	47.11	49.35	416	6.4	1.17	3.61		34.7	21	52	2066	33.5	0.508	172	216	1	0	0	0	1	1	60
986	2	79	1	50	0	1	160	109	86	0	0	0	1	94	108	204	108	1	1	1	1	1	1	0	2	4	49.4	45.12	46.61	781	4.2	1.06	2.9	20.6	5.9	17	37	30597	34.3	0.344	107	229	0	0	0	0	1	1	40
987	2	95	5	50	0	0	170	90	120	0	0	0	0	92	110	175	110	0	0	1	1	1	1	0	1	1	46.73	42.55	40.88	281	3.1	0.87	1.65		5.2	17	74	5364	32	0.23	75	126	1	1	200	1	0	1	20
988	2	61	2	50	0	0	102	55	85	0	0	0	0	119	119	123	119	0	0	0	0	0	0	0	0	0	45.9	42.52	47.87	555	4.99	1.48	2.1	0.8	4.2	25	32	1314	35.9	0.441	147	63	1	1	200	1	0	1	40
989	2	52	2	50	0	1	150	80	70	0	0	0	0	121	121	122	121	0	0	0	0	0	0	0	0	0	46.27	43.08	50.13	299	6.2	1.79	4.24	4.27	5.7	26	52	1221	39.6	0.37	126	57	1	1	400	1	1	1	300
990	2	59	1	50	0	0	91	71	81	0	1	0	0	121	61	129	61	2	1	2	1	2	1	0	2	4	105.33	92.56	96.56	292	5.8	1.56	4.05		9.6	29	54	2139	36.5	0.408	133	65	1	0	0	1	0	1	60
991	2	81	4	50	0	1	180	80	67	0	0	0	0	116	136	204	136	1	1	1	1	1	1	0	2	4	37	34.41	36.26	420	6	1.46	3.68		5.1	31	57	11951	22.4	0.376	122	204	1	0	0	0	0	1	40
992	2	86	1	50	0	1	124	64	78	0	1	0	0	54	139	242	139	1	1	0	0	1	1	0	1	1	35.64	33.15	34.23	452	3.6	0.97	2.4		1.8	20	38	1809	39	0.339	105	251	1	0	0	1	1	1	40
993	2	18	2	50	0	0	121	80	120	0	0	0	0	94	58	147	58	2	1	2	1	2	1	0	2	4	138.64	124.84	135.66	231	4.89	2.11	1.03	107	4.8	27	50	1618	36.4	0.377	129	31	1	0	0	1	1	1	40
994	2	66	1	50	0	1	160	90	68	0	1	0	0	108	104	151	104	0	0	0	0	0	0	0	0	0	53.45	48.88	53.09	313	3.5	1.46	1.86		12.3	25	67	1275	46.2	0.391	135	83	0	0	0	1	1	1	40
995	2	65	3	50	0	1	138	70	52	0	1	0	0	135	158	237	158	1	1	1	1	1	1	0	2	4	31.99	30.26	34.77	287	5.1	1.44	3.6		11.4	27	25	12675	31.9	0.305	105	237	1	0	0	0	0	1	40
996	2	79	1	50	0	0	109	83	100	0	0	0	0	155	64	163	64	2	1	2	1	2	1	0	2	4	94.22	82.53	79.86	383	4.6	0.68	3.49		5.2	27	42	4167	38.9	0.497	155	64	1	0	0	1	0	1	40
997	2	73	5	50	0	0	105	70	100	0	1	0	0	135	135	164	135	0	0	0	0	0	0	0	0	0	38.04	35.44	38.65	310	6.8	1.75	5		11.5	21	70	5179	28	0.155	52	72	1	1	200	1	0	1	40
998	2	64	2	50	0	0	118	78	70	0	0	0	0	140	140	181	140	0	0	0	0	0	0	0	0	0	37.24	34.91	39.66	233	4.3	1.33	2.26	2.74	6.1	28	56	830.2	46	0.375	125	45	0	0	0	0	0	1	80
999	2	59	1	50	0	1	140	80	84	0	0	0	1	148	108	203	108	1	1	0	0	1	1	0	1	1	52.05	47.88	53.65	263	6.1	1.11	4.1		12.1	23	30	4532	36	0.375	127	94	1	0	0	1	0	1	80
1000	2	63	4	96	0	1	142	82	72	0	1	0	0	229	229	242	229	0	0	0	0	0	0	0	0	0	20.35	19.85	24.07	512	5.9	1.61	3.87		23.8	15	35	2579	45	0.287	91	230	1	0	0	1	1	1	40
1001	2	67	1	50	0	1	126	74	72	0	0	0	0	210	210	235	210	0	0	0	0	0	0	0	0	0	22.4	21.66	25.58	334	4	1.67	2.63		6.1	16	46	211.5	30.5	0.338	112	64	1	0	0	0	1	1	40
1002	2	54	3	50	0	1	140	70	148	0	0	0	0	174	67	243	67	3	1	3	1	3	1	0	2	4	95.32	84.57	90.81	311	5.2	2.54	3.35		4.4	31	38	525.1	46	0.426	142	67	1	0	0	1	1	1	100
1003	2	61	3	50	0	1	140	90	90	0	0	0	0	60	98	259	98	2	1	2	1	2	1	0	2	4	58.33	53.2	58.46	328	6.4	0.74	3.12		7.7	22	41	5504	50.1	0.415	141	98	1	0	0	1	0	1	60
1004	2	87	1	50	0	1	148	96	80	0	0	1	0	245	245	270	245	0	0	0	0	0	0	0	0	0	17.67	17.19	18.97	304	5.4	1.29	2.47		6	35	50	2946	42.2	0.442	134	116	1	0	0	1	0	1	20
1005	2	56	2	50	0	0	137	97	85	0	0	0	1	239	119	297	119	2	1	2	1	2	1	0	2	4	46.61	43.26	49.58	487	3.32	1.92	1.14		26.1	23	36	1269	44	0.526	173	119	1	0	0	1	0	1	180
[truncated: 19 more columns]
